# Supplementary material for: Human genetic history on the Tibetan Plateau in the past 5100 years
Source: Sci Adv. 2023 Mar 17;9(11):eadd5582. doi: 10.1126/sciadv.add5582 (PMC10022901; doi:10.1126/sciadv.add5582)
Supplement: Supplementary file 2 — Tables S1 to S3, S8 to S10, S14, S15, S17, S20, S21, S23 [file sciadv.add5582_supplementary_tables.zip]

Archive with 1 entries (1 files):
- add5582_tables_S1_to_S3_S8_to_S10_S14_S15_S17_S20,_S21_S23.xlsx
