# Supplementary material for: Human genetic history on the Tibetan Plateau in the past 5100 years
Source: Sci Adv. 2023 Mar 17;9(11):eadd5582. doi: 10.1126/sciadv.add5582 (PMC10022901; doi:10.1126/sciadv.add5582)
Supplement: Supplementary file 2 — Tables S1 to S3, S8 to S10, S14, S15, S17, S20, S21, S23 [file sciadv.add5582_supplementary_tables.zip › add5582_tables_S1_to_S3_S8_to_S10_S14_S15_S17_S20,_S21_S23.xlsx]

## Sheet: ST1
Table S1. The sample information for all the ancient individuals sequenced in this study.
Individual ID	Site	Date	Regiona	Lat.	Long.	Elev.	1240K		Sex	Contamination		Haplogroup
		(cal BP)					Covg.c	SNPs		Mt%	ChrX%	Mt	ChrY	Label
C4783_C202	Zongri	5260-4863	Hainan,Q	35.3	100.4	2776	7	979864	M	0.7	1	D4i	NO	Zongri5.1k
C050	Zongri	4850-4649	Hainan,Q	35.3	100.4	2776	4.06	997640	M	1.8	-	D4j1b	O3a2c	Zongri4.7k
C056	Zongri	4856-4646	Hainan,Q	35.3	100.4	2776	0.49	338014	F	0.2	-	D4 (T195C)		C4783_C202_2nd_kin
C208	Zongri	4842-4624	Hainan,Q	35.3	100.4	2776	0.62	362342	M	0.9	0	G2a1	O3a2	C050_1st_kin
CSP048	Zongri	4808-4453	Hainan,Q	35.3	100.4	2776	0.79	569292	M	2.9	-	G2b2a	NO	CSP046_2nd_kin
CSP046	Zongri	4516-4292	Hainan,Q	35.3	100.4	2776	1.41	746574	M	3.2	-	D4 (T195C)	K (xLT)	Zongri4.5k
C4774	Zongri	~4500b	Hainan,Q	35.3	100.4	2776	2.9	863736	M	0.5	1.2	G2b2a	O3a2c	C4778_2nd_kin
C4775	Zongri	~4500 b	Hainan,Q	35.3	100.4	2776	3.33	854911	F	1.1	-	D4		C4777_2nd_kin
C4776	Zongri	4411-4247	Hainan,Q	35.3	100.4	2776	4.93	918326	M	1.2	1	D4i	D	Zongri4.5k_o2
C4777	Zongri	~4500 b	Hainan,Q	35.3	100.4	2776	4.05	876379	M	0.7	0.9	D4i	N	Zongri4.5k
C4778	Zongri	~4500 b	Hainan,Q	35.3	100.4	2776	5.92	996874	F	1.3	-	G2b2a		Zongri4.5k
C4779	Zongri	~4500 b	Hainan,Q	35.3	100.4	2776	2.17	759630	M	1.6	3.4	G2b2a	N	C4778_2nd_kin
C4780	Zongri	~4500 b	Hainan,Q	35.3	100.4	2776	3.8	876025	M	0.1	1	G2b2a	NO	C4779_2nd_kin
C4781	Zongri	4425-4242	Hainan,Q	35.3	100.4	2776	1.91	758956	M	0.5	1.2	G2b2a	O3a2c	Zongri4.5k_o1
C4782	Zongri	~4500 b	Hainan,Q	35.3	100.4	2776	3.71	873130	M	0.3	1.1	G2a1	NO	Zongri4.5k
CSP047	Zongri	4412-4157	Hainan,Q	35.3	100.4	2776	0.83	560405	F	0.3	-	D4 (T195C)		Zongri4.5k
CSP057	Zongri	4410-4159	Hainan,Q	35.3	100.4	2776	0.3	300431	M	2.2	-	D4i	HIJK	Zongri4.5k
C051	Zongri	4233-4005	Hainan,Q	35.3	100.4	2776	1.07	581347	F	2.5	-	D4		Zongri4.1k
CSP054	Zongri	4290-4091	Hainan,Q	35.3	100.4	2776	0.15	164656	M	0.2	-	D4i	HIJK	Zongri4.1k
C205	Zongri	4086-3897	Hainan,Q	35.3	100.4	2776	1.98	700835	M	1.4	0.9	D4i	NO	C4777_self_kin
CSP049	Zongri	3968-3716	Hainan,Q	35.3	100.4	2776	0.1	119248	M	9.3	-	D4 (T195C)		ignore.contam
CSP133	Pukagongma	2861-2760	Yushu,Q	33.5	95.4	4177	0.29	268757	M	1.6	1.1	D5a2a	D1	Yushu2.8k
CSP134	Pukagongma	~2800 b	Yushu,Q	33.5	95.4	4177	0.01	14552	M	1.6	-	A15c1	CT	Yushu2.8k
CSP135	Pukagongma	2869-2755	Yushu,Q	33.5	95.4	4177	0.14	152441	F	0.4	-	D5a2a		Yushu2.8k
CSP136	Pukagongma	2997-2785	Yushu,Q	33.5	95.4	4177	0.67	407715	F	0.8	-	G2a1h		Yushu2.8k
CSP137	Pukagongma	~2800 b	Yushu,Q	33.5	95.4	4177	4.68	915419	M	0	1	D4b2b	D1	Yushu2.8k
C514	Yushu	550-513	Yushu,Q	34.3	95.5	4180	2.09	670932	F	1.5	-	M11a2		Yushu0.5k
C1036	Xiaoenda	2842-2736	Chamdo,X	31.6	97.1	3100	0.18	180225	M	1.5	1.7	F1g	O3a2	Chamdo2.7k
CSP141	Redilong	~2800 b	Chamdo,X	31.1	97.2	3250	0.56	456971	F	0.3	-	F1g		Chamdo2.8k_2
CSP142	Redilong	2850-2757	Chamdo,X	31.1	97.2	3250	1.91	626166	F	2.4	-	B4d123		Chamdo2.8k_1
C1037	Xiaoenda	2722-2472	Chamdo,X	31.6	97.1	3100	0.44	330014	F	1.2	-	G2a1		Chamdo2.7k
C3991	Ousui	2767-2709	Nagqu,X	31.5	93.7	3900	1.51	700922	M	0.2	0.3	D5a2a1	O3a2c	Nagqu2.7k
CSP144	Butaxiongqu	2683-2352	Nagqu,X	32	90.9	4623	1.82	786135	M	2.2	0.5	G2b2a	O3a2c	Nagqu2.5k
C5085	Gangre	1738-1590	Nagqu,X	31.5	92	4740	4.95	911435	M	0.6	0.6	F1b1c	O3a2c	Nagqu1.6k
C3993	Ounie	1359-1290	Nagqu,X	31.4	90	4450	0.11	120620	F	0	-	M9a1a1c1b1a		Nagqu1.4k
C5172_C3992	Ounie	1520-1363	Nagqu,X	31.4	90	4450	2.7	864338	F	0.1	-	M9a1b1c		Nagqu1.4k
C5173	Ounie	1349-1192	Nagqu,X	31.4	90	4450	9.81	1025267	M	0.4	0.6	M9a1b1	D1	Nagqu1.4k
CSP132	Chaxiutang	1179-963	Nagqu,X	31.5	92.1	4589	4.65	724439	M	2.5	1.2	M9a1a1c1b1a	O3a2c	Nagqu1.1k
C3441	Jawutang	1291-1174	Lhasa,X	29.3	90.5	3700	0.003	2223	U	0.2	-	H2a2a1		ignore.lowsnp
C1357	Lajue	1178-977	Lhasa,X	29.4	90.7	3650	0.19	191613	M	1.3	2	F1c1a1a	D	Lhasa1.1k
C5077	Lajue	~1100 b	Lhasa,X	29.4	90.7	3650	0.03	35933	M	0.4	56.3	F1c1a1a		ignore.contam
C5144	Gachong	1055-916	Lhasa,X	29.4	90.7	3650	7.84	985233	M	0.8	0.4	M9a1a1c1b1a	O2	Lhasa1k
CSP130	Shigou	<1200 b	Lhasa,X	29.6	91	3650	2.81	788993	M	1.9	1.1	D4h1c	C2e2a	Lhasa0.7k
C3443	Agangrong	~2000 b	Nyingchi,X	30.1	95.6	3000	0.007	7452	U	0.2	-	H2a2a		ignore.lowsnp
C3444	Agangrong	1992-1830	Nyingchi,X	30.1	95.6	3000	0.8	522048	M	0	0.9	M9a1b1	O3a2	Nyingchi2k_o
C3445	Agangrong	2096-1882	Nyingchi,X	30.1	95.6	3000	1.51	698535	F	1.3	-	M13a1		Nyingchi2k
C3447_C5186	Agangrong	2100-1889	Nyingchi,X	30.1	95.6	3000	3.02	825854	M	0.7	0.6	F1d1	O3a2c	Nyingchi2k
C5190	Kangyu	909-732	Nyingchi,X	29.9	95.8	3000	2.27	829250	M	0.1	0.4	F1g	D1	Nyingchi0.8k
C5169	Gutong	275-8	Nyingchi,X	29.9	95.8	3000	0.03	36304	F	0	-	D4j1b		Nyingchi0.1k
C3430	Tingcun	3063-2873	Shannan,X	28.4	90.7	3800	1.2	631178	M	0.1	-	C4a2b2	O3a2c	Shannan3k
C3450	Jiesang	~2200 b	Shannan,X	29.2	91.8	3700	0.001	843	U	1.2	-	H2a2a1		ignore.lowsnp
C3455	Jiesang	2313-2099	Shannan,X	29.2	91.8	3700	0.78	484433	M	0.6	0.5	A11a		Shannan2.2k_1
C3456	Jiesang	2326-2144	Shannan,X	29.2	91.8	3700	0.85	520436	M	2.6	1.8	C4a2b2	NO	Shannan2.2k_1
C5145	Yusa	2341-2153	Shannan,X	29.2	91.8	3700	0.89	494357	M	0	1.3	M9a1b1		Shannan2.2k_2
C5187	Dama	1400-1307	Shannan,X	29	91	3700	0.03	35302	F	0.3	-	A21		Shannan1.3k
C5189	Dama	1290-1176	Shannan,X	29	91	3700	5.97	920569	F	0.4	-	F1c1a1a		Shannan1.3k
C403	Sila	2745-2496	Shigatse,X	28.9	85.3	4000	3.01	778279	F	2.3	-	A6		Shigatse2.6k
C404	Sila	2721-2425	Shigatse,X	28.9	85.3	4000	0.14	157518	M	0	-	M9a1a1c1b1a	C2	Shigatse2.6k
C3424	Nudagang	~2100 b	Shigatse,X	29.2	89.8	3887	0.02	19915	M	6.3	-	M9a1b1c		ignore.contam
C5146	Nudagang	2302-2003	Shigatse,X	29.2	89.8	3887	8.34	1008780	M	0.7	0.6	A21	O3a2c	Shigatse2.1k
C5147	Nudagang	~2200 b	Shigatse,X	29.2	89.8	3887	0.02	25888	M	0.1	-	M9a1a1c1b1a		C5148_self_kin
C5148	Nudagang	2295-2000	Shigatse,X	29.2	89.8	3887	5.2	823346	M	0.3	0.7	M9a1a1c1b1a	O3a2c	Shigatse2.1k
C5149	Nudagang	2336-2149	Shigatse,X	29.2	89.8	3887	0.16	172684	M	0.5	2.5	D4j1b	O3a	Shigatse2.1k
C5417	Sding Chung	1928-1745	Shigatse,X	30	83	5000	4.46	895887	M	0.3	0.3	A21	O3a2c	Shigatse1.9k
C5184	Zhangcun	1520-1363	Shigatse,X	28.8	85	2793	3.79	851612	M	0.3	0.7	D4i3	NO	Shigatse1.5k_1
C5185	Zhangcun	~1500 b	Shigatse,X	28.8	85	2793	0.1	112502	M	0	-	A6b		Shigatse1.5k_2
C5150	Rangjun	1291-1174	Shigatse,X	29.3	89.8	3887	0.15	160626	F	0.2	-	C4a1a1a		Shigatse1.2k
C5151	Rangjun	1277-1073	Shigatse,X	29.3	89.8	3887	0.002	2087	U	0.2	-	H2a2a		ignore.lowsnp
C3426	Latuotanggu	909-732	Shigatse,X	28.9	88.6	4400	1.67	747162	M	1.5	1	M9a1a1c1b1a	O3a2c	C5171_1st_kin
C5152	Longsangquduo	~900 b	Shigatse,X	29.7	89.1	3856	4.19	866047	F	0.5	-	M9a1a1c1b1a		Shigatse0.9k
C5153	Longsangquduo	973-799	Shigatse,X	29.7	89.1	3856	6.92	985276	M	0.6	0.8	B4d123	D	Shigatse0.9k
C5154	Longsangquduo	~900 b	Shigatse,X	29.7	89.1	3856	2.29	727112	F	0.4	-	M13a2		Shigatse0.9k
C5155	Longsangquduo	~900 b	Shigatse,X	29.7	89.1	3856	0.91	528905	M	0.3	1.2	M13a1b	O3a2c	Shigatse0.9k
C5156	Longsangquduo	~900 b	Shigatse,X	29.7	89.1	3856	0.88	529823	M	0.8	1.2	U2b1	O3a1	Shigatse0.9k
C5157	Longsangquduo	959-797	Shigatse,X	29.7	89.1	3856	4.84	925361	M	1	0.6	A21	O3a2c	Shigatse0.9k
C5158	Longsangquduo	~900 b	Shigatse,X	29.7	89.1	3856	1.04	606444	F	1.6	-	A21		Shigatse0.9k
C5159	Longsangquduo	922-779	Shigatse,X	29.7	89.1	3856	7.01	973310	M	1.7	0.6	M9a1a2	D1	Shigatse0.9k
C5160	Longsangquduo	~900 b	Shigatse,X	29.7	89.1	3856	0.68	514478	M	0.1	1.3	K1b1a1+199	O3a2c	Shigatse0.9k
C5161	Longsangquduo	~900 b	Shigatse,X	29.7	89.1	3856	4.98	893398	F	0.3	-	D4j3		Shigatse0.9k
C5162	Longsangquduo	~900 b	Shigatse,X	29.7	89.1	3856	0.53	408890	F	0.9	-	A11a		Shigatse0.9k
C5163	Longsangquduo	~900 b	Shigatse,X	29.7	89.1	3856	0.26	241507	M	0.7	0	D4j15	NO	C5164_1st_kin
C5164	Longsangquduo	~900 b	Shigatse,X	29.7	89.1	3856	2.76	774434	F	0.1	-	D4j15		Shigatse0.9k
C5165	Longsangquduo	960-797	Shigatse,X	29.7	89.1	3856	5.08	840502	F	0.5	-	D4q		Shigatse0.9k
C3425	Latuotanggu	675-560	Shigatse,X	28.9	88.6	4400	0.35	321453	M	0	1.7	M9a1a1c1b1a	O3a2c	Shigatse0.7k
C3427	Latuotanggu	~700 b	Shigatse,X	28.9	88.6	4400	3.74	1120464	F	0.5	-	M9a1a1c1b1a		Shigatse0.7k
C3428	Latuotanggu	683-563	Shigatse,X	28.9	88.6	4400	1.87	679514	M	0.8	0.4	A17	O3a2c	C5171_2nd_kin
C5171	Latuotanggu	772-675	Shigatse,X	28.9	88.6	4400	5.13	884439	M	0.8	0.4	M9a1a1c1b1a	O3a2c	Shigatse0.7k
C4563	Piyangjiweng	~2300 b	Ngari,X	31.6	79.6	3780	0.23	231614	M	2	-	F1d	D	Ngari2.3k_o2
C4564	Piyangjiweng	2344-2155	Ngari,X	31.6	79.6	3780	1.04	551245	F	3.5	-	M70		Ngari2.3k
C4565	Piyangjiweng	2348-2158	Ngari,X	31.6	79.6	3780	0.58	463186	M	0.5	2.3	M70	NO	C4566_self_kin
C4566	Piyangjiweng	~2300 b	Ngari,X	31.6	79.6	3780	3.33	793646	M	3.3	1.4	M70	NO	Ngari2.3k_o1
C4567	Piyangjiweng	~2300 b	Ngari,X	31.6	79.6	3780	0.37	312300	F	0.1	-	D4g2a1c		Ngari2.3k
C4568	Piyangjiweng	~2300 b	Ngari,X	31.6	79.6	3780	0.005	5523	U	1.9	-	R+16189		ignore.lowsnp
C4569	Piyangjiweng	~2300 b	Ngari,X	31.6	79.6	3780	0.62	414268	F	0.7	-	M70		Ngari2.3k
C4570	Piyangjiweng	~2300 b	Ngari,X	31.6	79.6	3780	0.08	85555	M	0.8	-	M70	F	C4566_self_kin
C4571	Piyangjiweng	~2300 b	Ngari,X	31.6	79.6	3780	0.04	42955	F	2.1	-	U2a		Ngari2.3k
CSP147	Gelintang	262-27	Ngari,X	31.6	79.6	3780	3.09	892005	F	1	-	U5a1a1		Ngari0.1k
F, female; M, male; Lat, Latitude; Long., Longitude; Elev.,elevation; lowsnp, <10,000 snps; self_kin, twin or same individual; 1st_kin, first-degree kinship; 2nd_kin, second-degree kinship; kinship-related individuals were excluded in the population analysis.

## Sheet: ST2
Table S2. The site, carbon dating (C14), cemetery and skeletal description information of the specimens.
Specimen ID	Individual ID*	Site	Uncalibrated C14 (BP)	Calibrated 95% CI (BP)		Cemetery	Skeletal description
				UpperBound	LowerBound
C202	C4783_C202	Zongri	4405±30	5260	4863	M297	bones
C4783	C4783_C202	Zongri	NA	NA	NA	M297	Petrous
C050	C050	Zongri	4220±25	4850	4649	M1	bones
C056	C056	Zongri	4225±30	4856	4646	M299	bones
C208	C208	Zongri	4200±25	4842	4624	M273	bones
CSP048	CSP048	Zongri	4100±25	4808	4453	M33	bones
CSP046	CSP046	Zongri	3945±25	4516	4292	M27	bones
C4774	C4774	Zongri	NA	NA	NA	M14	Petrous
C4775	C4775	Zongri	NA	NA	NA	M32	Petrous
C4776	C4776	Zongri	3890±20	4411	4247	M78	Petrous
C4777	C4777	Zongri	NA	NA	NA	M225	Petrous
C4778	C4778	Zongri	NA	NA	NA	M223	Petrous
C4779	C4779	Zongri	NA	NA	NA	M224:A	Petrous
C4780	C4780	Zongri	NA	NA	NA	M225	Petrous
C4781	C4781	Zongri	3920±30	4425	4242	M226	Petrous
C4782	C4782	Zongri	NA	NA	NA	M233:A	Petrous
CSP047	CSP047	Zongri	3870±35	4412	4157	M75	bones
CSP057	CSP057	Zongri	3870±25	4410	4159	M22	bones
C051	C051	Zongri	3765±20	4233	4005	M251	bones
CSP054	CSP054	Zongri	3805±25	4290	4091	M78	bones
C205	C205	Zongri	3660±30	4086	3897	M32	bones
CSP049	CSP049	Zongri	3550±35	3968	3716	M80	bones
CSP133	CSP133	Pukagongma	2720±25	2861	2760	M1	bones
CSP134	CSP134	Pukagongma	NA	NA	NA	M2	bones
CSP135	CSP135	Pukagongma	2710±35	2869	2755	M3	bones
CSP136	CSP136	Pukagongma	2800±35	2997	2785	M5	bones
CSP137	CSP137	Pukagongma	NA	NA	NA	M6	Petrous
C514	C514	Yushu	520±20	550	513	SGZ-1	bones
C1036	C1036	Xiaoenda	2645±25	2842	2736	M1	bones
CSP141	CSP141	Redilong	NA	NA	NA	M1	Tooth
CSP142	CSP142	Redilong	2700±25	2850	2757	M3	Femur
C1037	C1037	Xiaoenda	2490±25	2722	2472	M2	bones
C3991	C3991	Ousui	2600±30	2767	2709	M1-NO.10	Metatarsus
CSP144	CSP144	Butaxiongqu	2415±25	2683	2352	NA	bones
C5085	C5085	Gangre	1780±30	1738	1590	NA	Petrous
C3993	C3993	Ounie	1420±30	1359	1290	M4	Tooth
C5172	C5172_C3992	Ounie	1550±30	1520	1363	M2	Phalanx
C3992	C5172_C3992	Ounie	NA	NA	NA	M2	Tooth
C5173	C5173	Ounie	1380+30	1349	1192	M5	Petrous
CSP132	CSP132	Chaxiutang	1170±40	1179	963	J2-13	Petrous
C3441	C3441	Jawutang	1290±30	1291	1174	M16	Femur
C1357	C1357	Lajue	1170±30	1178	977	NA	Femur
C5077	C5077	Lajue	NA	NA	NA	W18:Y54	Tooth
C5144	C5144	Gachong	1050±30	1055	916	M1:1	Petrous
CSP130	CSP130	Shigou	NA	NA	NA	S1:8	Petrous
C3443	C3443	Agangrong	NA	NA	NA	M2	Bones
C3444	C3444	Agangrong	1980±30	1992	1830	M5	Tooth
C3445	C3445	Agangrong	2030±30	2096	1882	M13	Phalanx
C3447	C3447_C5186	Agangrong	2040±30	2100	1889	M12	Tooth
C5186	C3447_C5186	Agangrong	NA	NA	NA	M12	Petrous
C5190	C5190	Kangyu	900±30	909	732	M1:1	Bones
C5169	C5169	Gutong	130±30	275	8	2019LBGD:3	Tooth
C3430	C3430	Tingcun	2850±30	3063	2873	M1	Femur
C3450	C3450	Jiesang	NA	NA	NA	M1T2	Rib
C3455	C3455	Jiesang	2180±30	2313	2099	M1:1	Petrous
C3456	C3456	Jiesang	2210±30	2326	2144	M2	Femur
C5145	C5145	Yusa	2250±30	2341	2153	MX:1	Tooth
C5187	C5187	Dama	1480±30	1400	1307	M11	Tooth
C5189	C5189	Dama	1300±30	1290	1176	M13	Petrous
C403	C403	Sila	2540±30	2745	2496	M1-SSM1001	Tooth
C404	C404	Sila	2480±30	2721	2425	M1-SSM1001	Phalanx
C3424	C3424	Nudagang	NA	NA	NA	NA	Femur
C5146	C5146	Nudagang	2150±30	2302	2003	M4	Petrous
C5147	C5147	Nudagang	NA	NA	NA	M3	Phalanx
C5148	C5148	Nudagang	2130±30	2295	2000	M1	Petrous
C5149	C5149	Nudagang	2230±30	2336	2149	2019RRNG:1	Tooth
C5417	C5417	Sding Chung	1930±30	1928	1745	NA	Femur
C5184	C5184	Zhangcun	1550±30	1520	1363	M1:2	Petrous
C5185	C5185	Zhangcun	NA	NA	NA	M2:20	Tooth
C5150	C5150	Rangjun	1290±30	1291	1174	M3	Phalanx
C5151	C5151	Rangjun	1250±30	1277	1073	M2	Bones
C3426	C3426	Latuotanggu	900±30	909	732	M5①	Phalanx
C5152	C5152	Longsangquduo	NA	NA	NA	①	Petrous
C5153	C5153	Longsangquduo	1020±30	973	799	②	Petrous
C5154	C5154	Longsangquduo	NA	NA	NA	③	Petrous
C5155	C5155	Longsangquduo	NA	NA	NA	④	Petrous
C5156	C5156	Longsangquduo	NA	NA	NA	⑤	Petrous
C5157	C5157	Longsangquduo	1000±30	959	797	⑤	Petrous
C5158	C5158	Longsangquduo	NA	NA	NA	⑦	Petrous
C5159	C5159	Longsangquduo	940±30	922	779	⑧	Petrous
C5160	C5160	Longsangquduo	NA	NA	NA	⑨	Tooth
C5161	C5161	Longsangquduo	NA	NA	NA	⑩	Petrous
C5162	C5162	Longsangquduo	NA	NA	NA	⑪	Petrous
C5163	C5163	Longsangquduo	NA	NA	NA	⑫	Petrous
C5164	C5164	Longsangquduo	NA	NA	NA	⑬	Petrous
C5165	C5165	Longsangquduo	1010±30	960	797	⑭	Petrous
C3425	C3425	Latuotanggu	680±30	675	560	M4	Tooth
C3427	C3427	Latuotanggu	NA	NA	NA	M6	Petrous
C3428	C3428	Latuotanggu	700±30	683	563	M5②	Femur
C5171	C5171	Latuotanggu	810±30	772	675	M3:5	Petrous
C4563	C4563	Piyangjiweng	NA	NA	NA	M13	Tooth
C4564	C4564	Piyangjiweng	2260±30	2344	2155	M12:2	Petrous
C4565	C4565	Piyangjiweng	2270±30	2348	2158	M6	Tooth
C4566	C4566	Piyangjiweng	NA	NA	NA	M7	Petrous
C4567	C4567	Piyangjiweng	NA	NA	NA	M2	Phalanx
C4568	C4568	Piyangjiweng	NA	NA	NA	M3	Phalanx
C4569	C4569	Piyangjiweng	NA	NA	NA	M1	Phalanx
C4570	C4570	Piyangjiweng	NA	NA	NA	M10-2	Phalanx
C4571	C4571	Piyangjiweng	NA	NA	NA	M10-1	Phalanx
CSP147	CSP147	Gelintang	110±20	262	27	M9	Tibia
*Specimen IDs are the same with the individual IDs except when two specimens in the same grave are identified as from the same individual using genomic data. In later case, the genomic data from the two specimens are merged, and the specimen IDs are concatenated with underscore as individual ID.

## Sheet: ST3
Table S3. The library preparation, sequencing and quality control information for each ancient individual.
Individual ID	Site	No. library	Library type	mtDNA				Error rate	Label
				5' C-T%	coverage	haplogroup	Data		Label
C4783_C202	Zongri	3	SS/DS/DS partial UDG	33.4249	1628.12	D4i	Ding et al. 2020 et al. 2020	0.000925592	Zongri5.1k
C050	Zongri	1	SS	32	1375	D4j1b	Ding et al. 2020 et al. 2020	0.00114018	Zongri4.7k
C056	Zongri	1	DS	19.198	1247.87	D4(T195C)	Ding et al. 2020 et al. 2020	0.00113593	C4783_C202_2nd_kin
C208	Zongri	1	DS	21.7227	1211.73	G2a1	Ding et al. 2020 et al. 2020	0.00128281	C050_1st_kin
CSP048	Zongri	1	DS	29.2	1009	G2b2a	Ding et al. 2020 et al. 2020	0.00228334	CSP046_2nd_kin
CSP046	Zongri	1	SS	29.4	918	D4(T195C)	Ding et al. 2020 et al. 2020	0.00117105	Zongri4.5k
C4774	Zongri	1	DS partial UDG	9.78268	559.79	G2b2a	New	0.000790245	C4778_2nd_kin
C4775	Zongri	1	DS partial UDG	9.61039	643.68	D4	New	0.00070174	C4777_2nd_kin
C4776	Zongri	2	DS/DS partial UDG	9.78047	477.903	D4i	New	0.000835444	Zongri4.5k_o2
C4777	Zongri	1	DS partial UDG	7.73285	322.942	D4i	New	0.000720436	Zongri4.5k
C4778	Zongri	1	DS partial UDG	9.88233	418.073	G2b2a	New	0.000778521	Zongri4.5k
C4779	Zongri	1	DS partial UDG	11.1531	435.559	G2b2a	New	0.000674264	C4778_2nd_kin
C4780	Zongri	1	DS partial UDG	7.73653	496.509	G2b2a	New	0.000579908	C4779_2nd_kin
C4781	Zongri	1	DS partial UDG	8.93144	421.712	G2b2a	New	0.000759105	Zongri4.5k_o1
C4782	Zongri	1	DS partial UDG	9.39561	581.213	G2a1	New	0.000686725	Zongri4.5k
CSP047	Zongri	1	DS	24.3	1921	D4(T195C)	Ding et al. 2020 et al. 2020	0.00188201	Zongri4.5k
CSP057	Zongri	1	DS	25.9	109	D4i	Ding et al. 2020 et al. 2020	0.00138756	Zongri4.5k
C051	Zongri	1	SS	30.3	650	D4	Ding et al. 2020 et al. 2020	0.0013615	Zongri4.1k
CSP054	Zongri	1	DS	24.4	71	D4i	Ding et al. 2020 et al. 2020	0.0012632	Zongri4.1k
C205	Zongri	2	DS/DS	26.8185	949.524	D4i	Ding et al. 2020 et al. 2020	0.00188183	C4777_self_kin
CSP049	Zongri	1	DS	24.1	39.84	D4(T195C)	Ding et al. 2020 et al. 2020	0.00167868	ignore.contam
CSP133	Pukagongma	1	SS	16.4005	297.386	D5a2a	Ding et al. 2020 et al. 2020	0.00214354	Yushu2.8k
CSP134	Pukagongma	1	SS	23.6865	21.299	A15c1	Ding et al. 2020 et al. 2020	0.00240577	Yushu2.8k
CSP135	Pukagongma	1	SS	23.5966	112.801	D5a2a	Ding et al. 2020 et al. 2020	0.0011912	Yushu2.8k
CSP136	Pukagongma	1	SS	11.0014	251.351	G2a1h	Ding et al. 2020 et al. 2020	0.00153882	Yushu2.8k
CSP137	Pukagongma	1	SS	29.1731	520.164	D4b2b	New	0.0019638	Yushu2.8k
C514	Yushu	3	DS/DS/SS	28.9291	1355.04	M11a2	Ding et al. 2020 et al. 2020	0.000656417	Yushu0.5k
C1036	Xiaoenda	1	DS	28.2726	235.623	F1g	Ding et al. 2020 et al. 2020	0.00228551	Chamdo2.7k
CSP141	Redilong	1	SS	28.4436	468.188	F1g	New	0.00348674	Chamdo2.8k_2
CSP142	Redilong	2	DS/SS	23.4217	745.333	B4d123	Ding et al. 2020 et al. 2020	0.00111949	Chamdo2.8k_1
C1037	Xiaoenda	1	DS	23.9284	279.75	G2a1	Ding et al. 2020 et al. 2020	0.00146076	Chamdo2.7k
C3991	Ousui	1	DS partial UDG	5.92302	367.904	D5a2a1	New	0.000460224	Nagqu2.7k
CSP144	Butaxiongqu	2	SS/DS	28.7863	571.138	G2b2a	Ding et al. 2020 et al. 2020	0.00138845	Nagqu2.5k
C5085	Gangre	1	DS partial UDG	8.46208	491.298	F1b1c	New	0.000596847	Nagqu1.6k
C3993	Ounie	1	DS partial UDG	3.42771	730.907	M9a1a1c1b1a	New	0.000619024	Nagqu1.4k
C5172_C3992	Ounie	2	DS partial UDG/DS partial UDG	2.48096	849.676	M9a1b1c	New	0.000350578	Nagqu1.4k
C5173	Ounie	1	DS partial UDG	8.65427	358.583	M9a1b1	New	0.000583257	Nagqu1.4k
CSP132	Chaxiutang	1	DS	20.9532	711.491	M9a1a1c1b1a	Ding et al. 2020 et al. 2020	0.00151575	Nagqu1.1k
C3441	Jawutang	1	DS partial UDG	10.9026	14.487	H2a2a1	New	0.0169816	ignore.lowsnp
C1357	Lajue	1	SS	38.357	327.691	F1c1a1a	New	0.0037836	Lhasa1.1k
C5077	Lajue	1	DS partial UDG	12.3112	335.966	F1c1a1a	New	0.00101008	ignore.contam
C5144	Gachong	1	DS partial UDG	5.3338	438.492	M9a1a1c1b1a	New	0.000453087	Lhasa1k
CSP130	Shigou	1	SS	32.026	418.181	D4h1c	New	0.00253961	Lhasa0.9k
C3443	Agangrong	1	DS partial UDG	37.1073	34.947	H2a2a	New	0.0247888	ignore.lowsno
C3444	Agangrong	1	DS partial UDG	3.33386	442.455	M9a1b1	New	0.000806414	Nyingchi2k_o
C3445	Agangrong	1	SS	31.4233	461.733	M13a1	New	0.00180273	Nyingchi2k
C3447_C5186	Agangrong	2	DS partial UDG/DS partial UDG	8.15345	745.908	F1d1	New	0.000628809	Nyingchi2k
C5190	Kangyu	1	DS partial UDG	6.117	613.572	F1g	New	0.00051938	Nyingchi0.8k
C5169	Gutong	1	DS partial UDG	0.737398	145.833	D4j1b	New	0.000256446	Nyingchi0.1k
C3430	Tingcun	2	DS partial UDG/DS partial UDG	26.9161	341.442	C4a2b2	New	0.00222345	Shannan3k
C3450	Jiesang	1	SS	31.9519	12.91	H2a2a1	New	0.0090009	ignore.lowsnp
C3455	Jiesang	2	DS partial UDG/DS partial UDG	10.7489	103.747	A11a	New	0.00068353	Shannan2.2k_1
C3456	Jiesang	2	DS partial UDG/DS partial UDG	5.69465	77.346	C4a2b2	New	0.000533231	Shannan2.2k_1
C5145	Yusa	2	DS partial UDG/DS partial UDG	8.44761	566.026	M9a1b1	New	0.000787807	Shannan2.2k_2
C5187	Dama	1	DS partial UDG	16.905	156.903	A21	New	0.00121171	Shannan1.3k
C5189	Dama	1	DS partial UDG	8.69762	503.357	F1c1a1a	New	0.000760112	Shannan1.3k
C403	Sila	1	SS	37.9054	348.68	A6	New	0.00269864	Shigatse2.6k
C404	Sila	1	SS	31.0293	131.13	M9a1a1c1b1a	New	0.00196955	Shigatse2.6k
C3424	Nudagang	1	SS	50.826	70.853	M9a1b1c	New	0.00355606	ignore.contam
C5146	Nudagang	1	DS partial UDG	7.88105	407.174	A21	New	0.000635784	Shigatse2.1k
C5147	Nudagang	1	DS partial UDG	5.00723	194.921	M9a1a1c1b1a	New	0.000932898	C5148_self_kin
C5148	Nudagang	1	DS partial UDG	6.39197	311.893	M9a1a1c1b1a	New	0.000625153	Shigatse2.1k
C5149	Nudagang	1	DS partial UDG	8.17455	357.455	D4j1b	New	0.000887346	Shigatse2.1k
C5417	Sding Chung	1	DS partial UDG	2.59946	528.919	A21	New	0.000341515	Shigatse1.9k
C5184	Zhangcun	1	DS partial UDG	7.94727	435.506	D4i3	New	0.000655522	Shigatse1.5k_1
C5185	Zhangcun	2	DS partial UDG/DS partial UDG	8.75296	473.509	A6b	New	0.000655453	Shigatse1.5k_2
C5150	Rangjun	1	DS partial UDG	6.4483	207.493	C4a1a1a	New	0.000592517	Shigatse1.2k
C5151	Rangjun	1	DS partial UDG	6.92259	20.704	H2a2a	New	0.0188313	ignore.lowsnp
C3426	Latuotanggu	1	DS partial UDG	22.3219	305.164	M9a1a1c1b1a	New	0.00131131	C5171_1st_kin
C5152	Longsangquduo	1	DS partial UDG	7.47846	472.47	M9a1a1c1b1a	New	0.000543204	Shigatse0.9k
C5153	Longsangquduo	1	DS partial UDG	11.2899	409.519	B4d123	New	0.000678387	Shigatse0.9k
C5154	Longsangquduo	1	DS partial UDG	13.6577	285.008	M13a2	New	0.000882345	Shigatse0.9k
C5155	Longsangquduo	1	DS partial UDG	16.2969	227.742	M13a1b	New	0.00094318	Shigatse0.9k
C5156	Longsangquduo	1	DS partial UDG	17.72	365.115	U2b1	New	0.000957575	Shigatse0.9k
C5157	Longsangquduo	1	DS partial UDG	9.63132	441.071	A21	New	0.000564298	Shigatse0.9k
C5158	Longsangquduo	1	DS partial UDG	22.6852	221.648	A21	New	0.0012009	Shigatse0.9k
C5159	Longsangquduo	1	DS partial UDG	8.64917	648.416	M9a1a2	New	0.000504911	Shigatse0.9k
C5160	Longsangquduo	1	DS partial UDG	7.20767	397.054	K1b1a1+199	New	0.00085533	Shigatse0.9k
C5161	Longsangquduo	1	DS partial UDG	15.0332	341.181	D4j3	New	0.000878447	Shigatse0.9k
C5162	Longsangquduo	1	DS partial UDG	33.3131	151.445	A11a	New	0.00131911	Shigatse0.9k
C5163	Longsangquduo	1	DS partial UDG	22.395	170.645	D4j15	New	0.00116146	C5164_1st_kin
C5164	Longsangquduo	1	DS partial UDG	16.6701	403.719	D4j15	New	0.000901402	Shigatse0.9k
C5165	Longsangquduo	1	DS partial UDG	12.8823	354.965	D4q	New	0.000683204	Shigatse0.9k
C3425	Latuotanggu	1	DS partial UDG	2.12605	477.166	M9a1a1c1b1a	New	0.000491668	Shigatse0.7k
C3427	Latuotanggu	1	DS partial UDG	9.09635	372.947	M9a1a1c1b1a	New	0.000721979	Shigatse0.7k
C3428	Latuotanggu	1	DS partial UDG	3.95583	397.131	A17	New	0.000493152	C5171_2nd_kin
C5171	Latuotanggu	1	DS partial UDG	6.72669	433.612	M9a1a1c1b1a	New	0.000495223	Shigatse0.7k
C4563	Piyangjiweng	1	SS	37.6427	356.817	F1d	New	0.00265844	Ngari2.3k_o2
C4564	Piyangjiweng	1	SS	44.1323	252.234	M70	New	0.00261271	Ngari2.3k
C4565	Piyangjiweng	1	SS	37.7022	265.432	M70	New	0.00176943	C4566_self_kin
C4566	Piyangjiweng	1	SS	40.8708	330.365	M70	New	0.00247496	Ngari2.3k_o1
C4567	Piyangjiweng	1	SS	28.747	356.133	D4g2a1c	New	0.00162066	Ngari2.3k
C4568	Piyangjiweng	1	SS	35.7854	46.921	R+16189	New	0.00198564	ignore.lowsnp
C4569	Piyangjiweng	1	SS	30.5565	301.22	M70	New	0.00141375	Ngari2.3k
C4570	Piyangjiweng	1	SS	32.093	150.519	M70	New	0.00229911	C4566_self_kin
C4571	Piyangjiweng	1	SS	34.9722	88.775	U2a	New	0.00224891	Ngari2.3k
CSP147	Gelintang	2	SS/SS	12.9945	705.412	U5a1a1	Ding et al. 2020 et al. 2020	0.00188756	Ngari0.1k

## Sheet: ST8
	Table S8. F4-statistics showing the relationship of Lajia4k to Early Ancient Tibetans and ancient northern East Asians.
	p1	p2	p3	o	f4	z	nsnp
	Lubrak	AR14K	Lajia4k	Mbuti	0.000344	0.882	454709
	Nagqu2.7k	AR14K	Lajia4k	Mbuti	4.9e-05	0.109	466292
	Shannan3k	AR14K	Lajia4k	Mbuti	0.000535	1.196	424199
	Yushu2.8k	AR14K	Lajia4k	Mbuti	0.000136	0.401	531994
	Zongri5.1k	AR14K	Lajia4k	Mbuti	0.000429	1.045	526002
	Lubrak	AR19K	Lajia4k	Mbuti	0.001387	3.281	547548
	Nagqu2.7k	AR19K	Lajia4k	Mbuti	0.000927	1.912	549584
	Shannan3k	AR19K	Lajia4k	Mbuti	0.001211	2.4	498569
	Yushu2.8k	AR19K	Lajia4k	Mbuti	0.001172	2.912	667082
	Zongri5.1k	AR19K	Lajia4k	Mbuti	0.001304	2.823	653178
	Lubrak	Bianbian	Lajia4k	Mbuti	-0.001322	-3.167	539438
	Nagqu2.7k	Bianbian	Lajia4k	Mbuti	-0.00145	-3.078	544891
	Shannan3k	Bianbian	Lajia4k	Mbuti	-0.00118	-2.538	491165
	Yushu2.8k	Bianbian	Lajia4k	Mbuti	-0.000988	-2.552	639953
	Zongri5.1k	Bianbian	Lajia4k	Mbuti	-0.000854	-1.878	629802
	Lubrak	Boshan	Lajia4k	Mbuti	-0.001165	-2.874	681970
	Nagqu2.7k	Boshan	Lajia4k	Mbuti	-0.001589	-3.458	661003
	Shannan3k	Boshan	Lajia4k	Mbuti	-0.001125	-2.508	591283
	Yushu2.8k	Boshan	Lajia4k	Mbuti	-0.001305	-3.335	833042
	Zongri5.1k	Boshan	Lajia4k	Mbuti	-0.001108	-2.549	810868
	Lubrak	Dacaozi1.9k	Lajia4k	Mbuti	-0.001549	-4.631	717224
	Nagqu2.7k	Dacaozi1.9k	Lajia4k	Mbuti	-0.002027	-4.973	670286
	Shannan3k	Dacaozi1.9k	Lajia4k	Mbuti	-0.001723	-4.425	597291
	Yushu2.8k	Dacaozi1.9k	Lajia4k	Mbuti	-0.001708	-5.519	870975
	Zongri5.1k	Dacaozi1.9k	Lajia4k	Mbuti	-0.001662	-4.409	840646
	Lubrak	Miaozigou_MN	Lajia4k	Mbuti	-0.00239	-4.914	231996
	Nagqu2.7k	Miaozigou_MN	Lajia4k	Mbuti	-0.003077	-5.652	218324
	Shannan3k	Miaozigou_MN	Lajia4k	Mbuti	-0.002041	-3.66	194493
	Yushu2.8k	Miaozigou_MN	Lajia4k	Mbuti	-0.002463	-5.421	276451
	Zongri5.1k	Miaozigou_MN	Lajia4k	Mbuti	-0.002629	-4.998	268397
	Lubrak	Shimao_LN	Lajia4k	Mbuti	-0.00201	-5.659	733266
	Nagqu2.7k	Shimao_LN	Lajia4k	Mbuti	-0.002455	-5.754	682262
	Shannan3k	Shimao_LN	Lajia4k	Mbuti	-0.002029	-5.009	608247
	Yushu2.8k	Shimao_LN	Lajia4k	Mbuti	-0.00208	-6.224	890057
	Zongri5.1k	Shimao_LN	Lajia4k	Mbuti	-0.002015	-5.213	858643
	Lubrak	YR_MN	Lajia4k	Mbuti	-0.001405	-4.4	736439
	Nagqu2.7k	YR_MN	Lajia4k	Mbuti	-0.002071	-5.217	685142
	Shannan3k	YR_MN	Lajia4k	Mbuti	-0.001415	-3.605	610767
	Yushu2.8k	YR_MN	Lajia4k	Mbuti	-0.001572	-5.003	894112
	Zongri5.1k	YR_MN	Lajia4k	Mbuti	-0.001519	-4.129	862636
	Lubrak	Yumin	Lajia4k	Mbuti	-0.001172	-2.766	637246
	Nagqu2.7k	Yumin	Lajia4k	Mbuti	-0.001548	-3.242	624516
	Shannan3k	Yumin	Lajia4k	Mbuti	-0.001395	-2.858	559108
	Yushu2.8k	Yumin	Lajia4k	Mbuti	-0.001301	-3.263	763634
	Zongri5.1k	Yumin	Lajia4k	Mbuti	-0.001047	-2.295	748649
	Lubrak	Lajia4k	AR14K	Mbuti	-0.001184	-2.825	454709
	Nagqu2.7k	Lajia4k	AR14K	Mbuti	-0.00142	-3.063	466292
	Shannan3k	Lajia4k	AR14K	Mbuti	-0.001014	-2.17	424199
	Yushu2.8k	Lajia4k	AR14K	Mbuti	-0.000814	-2.364	531994
	Zongri5.1k	Lajia4k	AR14K	Mbuti	-0.001163	-2.622	526002
	Lubrak	Lajia4k	AR19K	Mbuti	-0.000984	-2.238	547548
	Nagqu2.7k	Lajia4k	AR19K	Mbuti	-0.000858	-1.677	549584
	Shannan3k	Lajia4k	AR19K	Mbuti	-0.001485	-2.923	498569
	Yushu2.8k	Lajia4k	AR19K	Mbuti	-0.001393	-3.742	667082
	Zongri5.1k	Lajia4k	AR19K	Mbuti	-0.001732	-3.583	653178
	Lubrak	Lajia4k	Bianbian	Mbuti	-0.002038	-4.562	539438
	Nagqu2.7k	Lajia4k	Bianbian	Mbuti	-0.001644	-3.109	544891
	Shannan3k	Lajia4k	Bianbian	Mbuti	-0.001393	-2.59	491165
	Yushu2.8k	Lajia4k	Bianbian	Mbuti	-0.00163	-4.21	639953
	Zongri5.1k	Lajia4k	Bianbian	Mbuti	-0.002464	-5.083	629802
	Lubrak	Lajia4k	Boshan	Mbuti	-0.000858	-2.013	681970
	Nagqu2.7k	Lajia4k	Boshan	Mbuti	-0.001339	-2.746	661003
	Shannan3k	Lajia4k	Boshan	Mbuti	-0.001242	-2.524	591283
	Yushu2.8k	Lajia4k	Boshan	Mbuti	-0.001684	-4.272	833042
	Zongri5.1k	Lajia4k	Boshan	Mbuti	-0.001685	-3.595	810868
	Lubrak	Lajia4k	Dacaozi1.9k	Mbuti	-0.001486	-4.304	717224
	Nagqu2.7k	Lajia4k	Dacaozi1.9k	Mbuti	-0.001979	-4.982	670286
	Shannan3k	Lajia4k	Dacaozi1.9k	Mbuti	-0.001849	-4.735	597291
	Yushu2.8k	Lajia4k	Dacaozi1.9k	Mbuti	-0.002433	-7.944	870975
	Zongri5.1k	Lajia4k	Dacaozi1.9k	Mbuti	-0.002352	-6.37	840646
	Lubrak	Lajia4k	Miaozigou_MN	Mbuti	-0.001642	-3.128	231996
	Nagqu2.7k	Lajia4k	Miaozigou_MN	Mbuti	-0.001949	-3.28	218324
	Shannan3k	Lajia4k	Miaozigou_MN	Mbuti	-0.001607	-2.78	194493
	Yushu2.8k	Lajia4k	Miaozigou_MN	Mbuti	-0.002163	-4.922	276451
	Zongri5.1k	Lajia4k	Miaozigou_MN	Mbuti	-0.003422	-6.089	268397
	Lubrak	Lajia4k	Shimao_LN	Mbuti	-0.001898	-5.328	733266
	Nagqu2.7k	Lajia4k	Shimao_LN	Mbuti	-0.002407	-5.432	682262
	Shannan3k	Lajia4k	Shimao_LN	Mbuti	-0.002421	-5.614	608247
	Yushu2.8k	Lajia4k	Shimao_LN	Mbuti	-0.002436	-7.42	890057
	Zongri5.1k	Lajia4k	Shimao_LN	Mbuti	-0.003077	-7.277	858643
	Lubrak	Lajia4k	YR_MN	Mbuti	-0.001632	-4.86	736439
	Nagqu2.7k	Lajia4k	YR_MN	Mbuti	-0.002531	-6.418	685142
	Shannan3k	Lajia4k	YR_MN	Mbuti	-0.002316	-6.212	610767
	Yushu2.8k	Lajia4k	YR_MN	Mbuti	-0.002658	-8.418	894112
	Zongri5.1k	Lajia4k	YR_MN	Mbuti	-0.002791	-7.76	862636
	Lubrak	Lajia4k	Yumin	Mbuti	-0.001388	-3.112	637246
	Nagqu2.7k	Lajia4k	Yumin	Mbuti	-0.001682	-3.282	624516
	Shannan3k	Lajia4k	Yumin	Mbuti	-0.002096	-4.06	559108
	Yushu2.8k	Lajia4k	Yumin	Mbuti	-0.001018	-2.515	763634
	Zongri5.1k	Lajia4k	Yumin	Mbuti	-0.001576	-3.143	748649
	Lajia4k	AR14K	Zongri5.1k	Mbuti	0.001592	3.72	526002
	Lajia4k	AR14K	Yushu2.8k	Mbuti	0.00095	2.929	531994
	Lajia4k	AR14K	Shannan3k	Mbuti	0.001549	3.318	424199
	Lajia4k	AR14K	Nagqu2.7k	Mbuti	0.001469	3.403	466292
	Lajia4k	AR14K	Lubrak	Mbuti	0.001527	3.709	454709
	Lajia4k	AR19K	Zongri5.1k	Mbuti	0.003036	5.997	653178
	Lajia4k	AR19K	Yushu2.8k	Mbuti	0.002566	6.47	667082
	Lajia4k	AR19K	Shannan3k	Mbuti	0.002696	5.167	498569
	Lajia4k	AR19K	Nagqu2.7k	Mbuti	0.001785	3.634	549584
	Lajia4k	AR19K	Lubrak	Mbuti	0.002371	4.981	547548
	Lajia4k	Bianbian	Zongri5.1k	Mbuti	0.00161	3.432	629802
	Lajia4k	Bianbian	Yushu2.8k	Mbuti	0.000643	1.704	639953
	Lajia4k	Bianbian	Shannan3k	Mbuti	0.000213	0.416	491165
	Lajia4k	Bianbian	Nagqu2.7k	Mbuti	0.000194	0.407	544891
	Lajia4k	Bianbian	Lubrak	Mbuti	0.000716	1.596	539438
	Lajia4k	Boshan	Zongri5.1k	Mbuti	0.000578	1.312	810868
	Lajia4k	Boshan	Yushu2.8k	Mbuti	0.000378	0.989	833042
	Lajia4k	Boshan	Shannan3k	Mbuti	0.000117	0.237	591283
	Lajia4k	Boshan	Nagqu2.7k	Mbuti	-0.00025	-0.513	661003
	Lajia4k	Boshan	Lubrak	Mbuti	-0.000307	-0.709	681970
	Lajia4k	Dacaozi1.9k	Zongri5.1k	Mbuti	0.00069	2.088	840646
	Lajia4k	Dacaozi1.9k	Yushu2.8k	Mbuti	0.000726	2.551	870975
	Lajia4k	Dacaozi1.9k	Shannan3k	Mbuti	0.000125	0.346	597291
	Lajia4k	Dacaozi1.9k	Nagqu2.7k	Mbuti	-4.9e-05	-0.13	670286
	Lajia4k	Dacaozi1.9k	Lubrak	Mbuti	-6.3e-05	-0.186	717224
	Lajia4k	Miaozigou_MN	Zongri5.1k	Mbuti	0.000794	1.581	268397
	Lajia4k	Miaozigou_MN	Yushu2.8k	Mbuti	-0.0003	-0.697	276451
	Lajia4k	Miaozigou_MN	Shannan3k	Mbuti	-0.000434	-0.73	194493
	Lajia4k	Miaozigou_MN	Nagqu2.7k	Mbuti	-0.001128	-2.095	218324
	Lajia4k	Miaozigou_MN	Lubrak	Mbuti	-0.000748	-1.52	231996
	Lajia4k	Shimao_LN	Zongri5.1k	Mbuti	0.001062	2.863	858643
	Lajia4k	Shimao_LN	Yushu2.8k	Mbuti	0.000356	1.175	890057
	Lajia4k	Shimao_LN	Shannan3k	Mbuti	0.000392	1.033	608247
	Lajia4k	Shimao_LN	Nagqu2.7k	Mbuti	-4.8e-05	-0.123	682262
	Lajia4k	Shimao_LN	Lubrak	Mbuti	-0.000112	-0.317	733266
	Lajia4k	YR_MN	Zongri5.1k	Mbuti	0.001272	3.965	862636
	Lajia4k	YR_MN	Yushu2.8k	Mbuti	0.001086	4.132	894112
	Lajia4k	YR_MN	Shannan3k	Mbuti	0.0009	2.545	610767
	Lajia4k	YR_MN	Nagqu2.7k	Mbuti	0.00046	1.345	685142
	Lajia4k	YR_MN	Lubrak	Mbuti	0.000227	0.733	736439
	Lajia4k	Yumin	Zongri5.1k	Mbuti	0.000529	1.154	748649
	Lajia4k	Yumin	Yushu2.8k	Mbuti	-0.000283	-0.703	763634
	Lajia4k	Yumin	Shannan3k	Mbuti	0.000701	1.419	559108
	Lajia4k	Yumin	Nagqu2.7k	Mbuti	0.000134	0.276	624516
	Lajia4k	Yumin	Lubrak	Mbuti	0.000216	0.492	637246

## Sheet: ST9A
		Table S9. F4-statistics testing relationships within Early Ancient Tibetans or relative to world wide present-day and ancient human populations. (A) Z-scores for f4(Ancient Tibetan 1, Ancient Tibetan 2; world wide present-day/ancient, Mbuti) statistics were calculated, where present-day populations include French, Mixe, Onge, Tu, Naxi, Han, Tibetan_Shannna, Sherpa_Shigatse and Atayal and ancient …
			D(X, Y; French, Mbuti)														D(X, Y; Mixe, Mbuti)														D(X, Y; Onge, Mbuti)
		X/Y	Lajia4k	Zongri5.1k	Yushu2.8k	Chamdo2.8k_1	Chamdo2.8k_2	Chamdo2.7k	Nagqu2.7k	Nagqu2.5k	Shannan3k	Shigatse2.6k	Suila	Lubrak	Chokhopani	Rhirhi	Lajia4k	Zongri5.1k	Yushu2.8k	Chamdo2.8k_1	Chamdo2.8k_2	Chamdo2.7k	Nagqu2.7k	Nagqu2.5k	Shannan3k	Shigatse2.6k	Suila	Lubrak	Chokhopani	Rhirhi	Lajia4k	Zongri5.1k	Yushu2.8k	Chamdo2.8k_1	Chamdo2.8k_2	Chamdo2.7k	Nagqu2.7k	Nagqu2.5k	Shannan3k	Shigatse2.6k	Suila	Lubrak	Chokhopani	Rhirhi
		Lajia4k		0.1	0.1	-0.1	0.5	0.5	0.3	0.6	-0.5	-0.6	1.2	0.4	1	0.8		2.7	3.5	3.7	2.8	2.2	3.2	3.2	4.2	4.7	4.8	2.3	4	4.8		0.5	1.9	1.1	3.1	2	0	2.6	1.7	0.2	1.8	1.1	1	2.3
		Zongri5.1k	-0.1		0.1	-0.7	-0.1	0.1	0.1	0.1	-0.8	-0.5	1	0.9	0.9	0.6	-2.7		-0.1	0.5	-0.8	-0.6	0.8	0.2	0.6	1.7	1.5	-0.4	0.3	0.9	-0.5		0.9	0.4	1.4	1.2	-0.2	1.3	0.5	-0.1	1	0.7	0.8	1.3
		Yushu2.8k	-0.1	-0.1		-1	-0.3	-0.1	0	0.3	-1.5	-0.9	0.9	0.3	0.7	0.9	-3.5	0.1		0.6	-0.6	-0.5	0.8	0.5	0.6	1.6	1.9	-1	0.2	1.2	-1.9	-0.9		-1	1	-0.6	-1.3	0.7	-1	-1.6	-0.3	-1.1	-0.6	0.4
		Chamdo2.8k_1	0.1	0.7	1		0.2	1.6	0.6	0.6	-0.9	-0.6	0.8	1.9	1.4	1.4	-3.7	-0.5	-0.6		-0.9	-0.3	0.3	-0.7	0.1	0.8	0.6	-0.4	-0.8	0.1	-1.1	-0.4	1		1.7	1.2	-0.2	0.8	0.4	-0.7	-0.4	0.8	0.5	1.1
		Chamdo2.8k_2	-0.5	0.1	0.3	-0.2		0.1	0.1	0.4	-1.2	-0.4	0.9	1.2	0.7	0.7	-2.8	0.8	0.6	0.9		-0.3	1.1	0.3	0.8	1.5	1.2	0.5	0.1	1.2	-3.1	-1.4	-1	-1.7		-0.8	-2.5	-0.9	-1.5	-2.1	-0.8	-1.2	-1.7	-0.7
		Chamdo2.7k	-0.5	-0.1	0.1	-1.6	-0.1		-0.5	-0.6	-2.2	-1.2	-0.1	-0.2	0.1	0	-2.2	0.6	0.5	0.3	0.3		0.6	0.3	0.3	1.8	1.1	-0.6	0.5	1.4	-2	-1.2	0.6	-1.2	0.8		-1	-0.1	-1.3	-1.4	-1.2	-2.1	-0.8	0.1
		Nagqu2.7k	-0.3	-0.1	0	-0.6	-0.1	0.5		0.1	-1.2	-0.8	0.6	0.6	0.5	0.7	-3.2	-0.8	-0.8	-0.3	-1.1	-0.6		-0.4	0.1	0.8	0.4	-1.1	-0.4	0.5	0	0.2	1.3	0.2	2.5	1		1.6	0.9	-0.4	0.7	0.6	0.9	1.8
		Nagqu2.5k	-0.6	-0.1	-0.3	-0.6	-0.4	0.6	-0.1		-1.4	-1	0.3	0.8	0.7	0.6	-3.2	-0.2	-0.5	0.7	-0.3	-0.3	0.4		0.4	1	1.3	-0.2	0.1	0.8	-2.6	-1.3	-0.7	-0.8	0.9	0.1	-1.6		-0.9	-1.7	-0.5	-1.1	-1	-0.1
		Shannan3k	0.5	0.8	1.5	0.9	1.2	2.2	1.2	1.4		0.4	1.8	1.8	1.1	1.7	-4.2	-0.6	-0.6	-0.1	-0.8	-0.3	-0.1	-0.4		0.9	0.8	-1.2	-0.8	0.2	-1.7	-0.5	1	-0.4	1.5	1.3	-0.9	0.9		-1.1	-0.3	-0.3	-0.5	0.2
		Shigatse2.6k	0.6	0.5	0.9	0.6	0.4	1.2	0.8	1	-0.4		1.9	1	1.6	1.6	-4.7	-1.7	-1.6	-0.8	-1.5	-1.8	-0.8	-1	-0.9		0.2	-2.3	-1.4	-0.6	-0.2	0.1	1.6	0.7	2.1	1.4	0.4	1.7	1.1		1.7	0.7	1	1.9
		Suila	-1.2	-1	-0.9	-0.8	-0.9	0.1	-0.6	-0.3	-1.8	-1.9		-0.5	-0.4	-0.5	-4.8	-1.5	-1.9	-0.6	-1.2	-1.1	-0.4	-1.3	-0.8	-0.2		-2.1	-1.4	-1.2	-1.8	-1	0.3	0.4	0.8	1.2	-0.7	0.5	0.3	-1.7		-0.5	-0.6	0.1
		Lubrak	-0.4	-0.9	-0.3	-1.9	-1.2	0.2	-0.6	-0.8	-1.8	-1	0.5		0.4	0.4	-2.3	0.4	1	0.4	-0.5	0.6	1.1	0.2	1.2	2.3	2.1		1	2.1	-1.1	-0.7	1.1	-0.8	1.2	2.1	-0.6	1.1	0.3	-0.7	0.5		0	1.3
		Chokhopani	-1	-0.9	-0.7	-1.4	-0.7	-0.1	-0.5	-0.7	-1.1	-1.6	0.4	-0.4		-0.2	-4	-0.3	-0.2	0.8	-0.1	-0.5	0.4	-0.1	0.8	1.4	1.4	-1		0.6	-1	-0.8	0.6	-0.5	1.7	0.8	-0.9	1	0.5	-1	0.6	0		1.1
		Rhirhi	-0.8	-0.6	-0.9	-1.4	-0.7	0	-0.7	-0.6	-1.7	-1.6	0.5	-0.4	0.2		-4.8	-0.9	-1.2	-0.1	-1.2	-1.4	-0.5	-0.8	-0.2	0.6	1.2	-2.1	-0.6		-2.3	-1.3	-0.4	-1.1	0.7	-0.1	-1.8	0.1	-0.2	-1.9	-0.1	-1.3	-1.1
			D(X, Y; Tu, Mbuti)														D(X, Y; Naxi, Mbuti)														D(X, Y; Han, Mbuti)
		X/Y	Lajia4k	Zongri5.1k	Yushu2.8k	Chamdo2.8k_1	Chamdo2.8k_2	Chamdo2.7k	Nagqu2.7k	Nagqu2.5k	Shannan3k	Shigatse2.6k	Suila	Lubrak	Chokhopani	Rhirhi	Lajia4k	Zongri5.1k	Yushu2.8k	Chamdo2.8k_1	Chamdo2.8k_2	Chamdo2.7k	Nagqu2.7k	Nagqu2.5k	Shannan3k	Shigatse2.6k	Suila	Lubrak	Chokhopani	Rhirhi	Lajia4k	Zongri5.1k	Yushu2.8k	Chamdo2.8k_1	Chamdo2.8k_2	Chamdo2.7k	Nagqu2.7k	Nagqu2.5k	Shannan3k	Shigatse2.6k	Suila	Lubrak	Chokhopani	Rhirhi
		Lajia4k		6.4	7.8	4.5	5.2	4.2	5.3	5.4	5.7	6.6	6.2	3.9	6.6	7		5.2	7.2	3.4	5.1	2.8	3.8	4.1	4.5	5.6	5.1	2.5	5.4	6.7		8.8	10	6.3	7.4	5.1	6.3	6.7	6.7	8	8	5.2	8	9.3
		Zongri5.1k	-6.4		-0.1	-1.8	-1	-1.8	-0.3	-0.8	-0.9	0	0	-2.1	-0.9	-0.7	-5.2		0.2	-2	-0.8	-2.1	-0.5	-1.2	-0.8	0.1	-0.1	-2.5	-0.9	-0.3	-8.8		-0.9	-2.5	-1.5	-2.8	-1.3	-2	-2.1	-1.1	-0.8	-3.4	-2.4	-1.7
		Yushu2.8k	-7.8	0.1		-2.2	-1.2	-2.3	-0.7	-0.7	-1.6	-0.5	-0.4	-3.1	-1.2	-0.8	-7.2	-0.2		-2.8	-1.1	-2.8	-1.3	-1.5	-1.9	-0.6	-0.9	-4.1	-1.8	-0.7	-10	0.9		-2.3	-0.9	-3	-1.1	-1.5	-2.1	-0.8	-0.4	-3.9	-2.2	-1.1
		Chamdo2.8k_1	-4.5	1.8	2.2		1.1	0.6	1.1	0.8	0.4	0.9	1	0.5	0.6	1	-3.4	2	2.8		1.3	0.6	1.1	0.6	0.8	0.9	1.1	0.2	0.7	1.4	-6.3	2.5	2.3		1.6	0.4	0.8	0.5	0	0.5	1.3	0.1	0.1	0.9
		Chamdo2.8k_2	-5.2	1	1.2	-1.1		-0.7	0.1	-0.2	-0.3	0.9	0.7	-1	-0.4	0.3	-5.1	0.8	1.1	-1.3		-1	-0.3	-0.6	-0.8	0.5	0.1	-1.4	-0.8	0.1	-7.4	1.5	0.9	-1.6		-1.5	-0.3	-1	-1.3	0	0.4	-1.7	-1.4	-0.3
		Chamdo2.7k	-4.2	1.8	2.3	-0.6	0.7		0.6	0.7	-0.7	1.1	0.4	-0.7	0.8	0.8	-2.8	2.1	2.8	-0.6	1		1	0.5	-0.1	1.7	0.6	-0.7	1.2	1.5	-5.1	2.8	3	-0.4	1.5		0.9	0.6	-0.4	1.6	1	-0.5	0.8	1.5
		Nagqu2.7k	-5.3	0.3	0.7	-1.1	-0.1	-0.6		-0.1	-0.5	0.2	0.2	-1.5	-0.4	0.2	-3.8	0.5	1.3	-1.1	0.3	-1		-0.2	0	0.4	0.1	-1.7	-0.1	1	-6.3	1.3	1.1	-0.8	0.3	-0.9		-0.4	-0.6	0	0.4	-1.7	-0.6	0.5
		Nagqu2.5k	-5.4	0.8	0.7	-0.8	0.2	-0.7	0.1		-0.5	0.4	0.5	-1.3	0.1	0.4	-4.1	1.2	1.5	-0.6	0.6	-0.5	0.2		0	0.9	0.7	-1	0.4	1.2	-6.7	2	1.5	-0.5	1	-0.6	0.4		-0.3	0.5	1.1	-1	0	0.8
		Shannan3k	-5.7	0.9	1.6	-0.4	0.3	0.7	0.5	0.5		0.6	0.6	-1.3	-0.2	0.3	-4.5	0.8	1.9	-0.8	0.8	0.1	0	0		0.6	0.5	-1.5	-0.4	0.7	-6.7	2.1	2.1	0	1.3	0.4	0.6	0.3		0.8	1.3	-1	-0.4	0.7
		Shigatse2.6k	-6.6	0	0.5	-0.9	-0.9	-1.1	-0.2	-0.4	-0.6		1	-2.4	-0.9	-0.3	-5.6	-0.1	0.6	-0.9	-0.5	-1.7	-0.4	-0.9	-0.6		0.5	-2.8	-1.2	0.1	-8	1.1	0.8	-0.5	0	-1.6	0	-0.5	-0.8		1.2	-2.4	-1.2	0
		Suila	-6.2	0	0.4	-1	-0.7	-0.4	-0.2	-0.5	-0.6	-1		-1.9	-1.1	-0.8	-5.1	0.1	0.9	-1.1	-0.1	-0.6	-0.1	-0.7	-0.5	-0.5		-2.1	-1.1	-0.2	-8	0.8	0.4	-1.3	-0.4	-1	-0.4	-1.1	-1.3	-1.2		-2.4	-1.8	-1
		Lubrak	-3.9	2.1	3.1	-0.5	1	0.7	1.5	1.3	1.3	2.4	1.9		1.8	2.4	-2.5	2.5	4.1	-0.2	1.4	0.7	1.7	1	1.5	2.8	2.1		2.3	3.3	-5.2	3.4	3.9	-0.1	1.7	0.5	1.7	1	1	2.4	2.4		1.6	2.8
		Chokhopani	-6.6	0.9	1.2	-0.6	0.4	-0.8	0.4	-0.1	0.2	0.9	1.1	-1.8		0.4	-5.4	0.9	1.8	-0.7	0.8	-1.2	0.1	-0.4	0.4	1.2	1.1	-2.3		1	-8	2.4	2.2	-0.1	1.4	-0.8	0.6	0	0.4	1.2	1.8	-1.6		1.1
		Rhirhi	-7	0.7	0.8	-1	-0.3	-0.8	-0.2	-0.4	-0.3	0.3	0.8	-2.4	-0.4		-6.7	0.3	0.7	-1.4	-0.1	-1.5	-1	-1.2	-0.7	-0.1	0.2	-3.3	-1		-9.3	1.7	1.1	-0.9	0.3	-1.5	-0.5	-0.8	-0.7	0	1	-2.8	-1.1
			D(X, Y; Tibetan_Shannan, Mbuti)														D(X, Y; Sherpa_Shigatse, Mbuti)														D(X, Y; Atayal, Mbuti)
		X/Y	Lajia4k	Zongri5.1k	Yushu2.8k	Chamdo2.8k_1	Chamdo2.8k_2	Chamdo2.7k	Nagqu2.7k	Nagqu2.5k	Shannan3k	Shigatse2.6k	Suila	Lubrak	Chokhopani	Rhirhi	Lajia4k	Zongri5.1k	Yushu2.8k	Chamdo2.8k_1	Chamdo2.8k_2	Chamdo2.7k	Nagqu2.7k	Nagqu2.5k	Shannan3k	Shigatse2.6k	Suila	Lubrak	Chokhopani	Rhirhi	Lajia4k	Zongri5.1k	Yushu2.8k	Chamdo2.8k_1	Chamdo2.8k_2	Chamdo2.7k	Nagqu2.7k	Nagqu2.5k	Shannan3k	Shigatse2.6k	Suila	Lubrak	Chokhopani	Rhirhi
		Lajia4k		2.7	4.4	1.8	2.5	0.4	0.3	1	-1.8	-0.6	-1	-3.9	1.4	1.4		3.3	4.4	2	3	1.8	0.7	1.8	-0.4	0.1	1.6	-3.2	0.6	-0.4		5.9	4.7	2.9	4.6	3.6	3	5.8	2.7	5	4.5	3.1	3.3	5.1
		Zongri5.1k	-2.7		0.5	-1.4	-0.9	-2.2	-1.5	-1.5	-3.8	-2.5	-3	-5.1	-1.2	-1.7	-3.3		0.1	-1.6	-1.1	-1.6	-1.8	-1.6	-3.3	-2.8	-1.6	-5.3	-2.8	-3.5	-5.9		-1.9	-3.2	-1.2	-2.2	-1.6	-0.4	-2.6	-0.8	-1	-2.7	-3.1	-1.9
		Yushu2.8k	-4.4	-0.5		-1.9	-1.1	-3.1	-2.7	-2.2	-5.2	-4.2	-4.3	-7.1	-2.5	-2.5	-4.4	-0.1		-2	-1.2	-1.7	-2.5	-2	-4.5	-3.6	-2.1	-6.8	-3.8	-4.5	-4.7	1.9		-1.9	-0.1	-1.4	-0.5	1.5	-2.3	0.7	0.5	-1.8	-1.5	0.1
		Chamdo2.8k_1	-1.8	1.4	1.9		1	-0.5	-0.8	-0.5	-2.9	-2.3	-2.3	-2.9	-0.5	-0.4	-2	1.6	2		1.3	1.2	-0.4	0	-2	-1.8	-0.8	-2.7	-1.4	-1.9	-2.9	3.2	1.9		1.9	1.3	1	2.7	0.2	1.8	1.3	0.9	0	1.5
		Chamdo2.8k_2	-2.5	0.9	1.1	-1		-1.5	-1.4	-1	-3.5	-2.3	-2.4	-3.5	-1.2	-1	-3	1.1	1.2	-1.3		-0.4	-1.1	-0.7	-2.5	-1.6	-0.9	-3.5	-2.1	-2.2	-4.6	1.2	0.1	-1.9		-0.8	-0.6	0.9	-1.6	0.6	-0.3	-0.8	-1.4	-0.8
		Chamdo2.7k	-0.4	2.2	3.1	0.5	1.5		0	0.2	-2.8	-1	-1.8	-3	0.9	0.6	-1.8	1.6	1.7	-1.2	0.4		-0.9	-0.7	-3	-1.6	-1.1	-4.3	-1.5	-1.9	-3.6	2.2	1.4	-1.3	0.8		-0.3	2.1	-1.8	1.6	0.1	-0.3	-0.3	0.8
		Nagqu2.7k	-0.3	1.5	2.7	0.8	1.4	0		0.4	-2	-1.2	-1.5	-3.1	0.8	1	-0.7	1.8	2.5	0.4	1.1	0.9		0.5	-1.2	-1.1	-0.1	-3.2	-0.4	-0.9	-3	1.6	0.5	-1	0.6	0.3		1.8	-0.8	1	0.6	-0.5	-0.9	0.5
		Nagqu2.5k	-1	1.5	2.2	0.5	1	-0.2	-0.4		-2.5	-1.4	-1.8	-3.1	0.5	0.3	-1.8	1.6	2	0	0.7	0.7	-0.5		-1.9	-1.6	-0.3	-3.5	-1	-1.5	-5.8	0.4	-1.5	-2.7	-0.9	-2.1	-1.8		-2.6	-0.7	-1	-2.1	-2.7	-1.4
		Shannan3k	1.8	3.8	5.2	2.9	3.5	2.8	2	2.5		1	0.7	-0.6	2.9	3.1	0.4	3.3	4.5	2	2.5	3	1.2	1.9		0.5	1.7	-1.6	0.7	0.4	-2.7	2.6	2.3	-0.2	1.6	1.8	0.8	2.6		2.4	1.7	0.5	0	1.7
		Shigatse2.6k	0.6	2.5	4.2	2.3	2.3	1	1.2	1.4	-1		0.3	-2.3	1.8	2.2	-0.1	2.8	3.6	1.8	1.6	1.6	1.1	1.6	-0.5		1.9	-2.6	0.3	0	-5	0.8	-0.7	-1.8	-0.6	-1.6	-1	0.7	-2.4		0.2	-2.4	-2.5	-0.9
		Suila	1	3	4.3	2.3	2.4	1.8	1.5	1.8	-0.7	-0.3		-1.6	2.2	2	-1.6	1.6	2.1	0.8	0.9	1.1	0.1	0.3	-1.7	-1.9		-3.4	-0.8	-1.8	-4.5	1	-0.5	-1.3	0.3	-0.1	-0.6	1	-1.7	-0.2		-1.9	-2	-0.7
		Lubrak	3.9	5.1	7.1	2.9	3.5	3	3.1	3.1	0.6	2.3	1.6		4.8	5	3.2	5.3	6.8	2.7	3.5	4.3	3.2	3.5	1.6	2.6	3.4		3.5	2.9	-3.1	2.7	1.8	-0.9	0.8	0.3	0.5	2.1	-0.5	2.4	1.9		-0.1	1.4
		Chokhopani	-1.4	1.2	2.5	0.5	1.2	-0.9	-0.8	-0.5	-2.9	-1.8	-2.2	-4.8		-0.1	-0.6	2.8	3.8	1.4	2.1	1.5	0.4	1	-0.7	-0.3	0.8	-3.5		-1	-3.3	3.1	1.5	0	1.4	0.3	0.9	2.7	0	2.5	2	0.1		1.9
		Rhirhi	-1.4	1.7	2.5	0.4	1	-0.6	-1	-0.3	-3.1	-2.2	-2	-5	0.1		0.4	3.5	4.5	1.9	2.2	1.9	0.9	1.5	-0.4	0	1.8	-2.9	1		-5.1	1.9	-0.1	-1.5	0.8	-0.8	-0.5	1.4	-1.7	0.9	0.7	-1.4	-1.9
			D(X, Y; Clovis, Mbuti)														D(X, Y; Ganj_Dareh_N, Mbuti)														D(X, Y; Gonur1_BA, Mbuti)
		X/Y	Lajia4k	Zongri5.1k	Yushu2.8k	Chamdo2.8k_1	Chamdo2.8k_2	Chamdo2.7k	Nagqu2.7k	Nagqu2.5k	Shannan3k	Shigatse2.6k	Suila	Lubrak	Chokhopani	Rhirhi	Lajia4k	Zongri5.1k	Yushu2.8k	Chamdo2.8k_1	Chamdo2.8k_2	Chamdo2.7k	Nagqu2.7k	Nagqu2.5k	Shannan3k	Shigatse2.6k	Suila	Lubrak	Chokhopani	Rhirhi	Lajia4k	Zongri5.1k	Yushu2.8k	Chamdo2.8k_1	Chamdo2.8k_2	Chamdo2.7k	Nagqu2.7k	Nagqu2.5k	Shannan3k	Shigatse2.6k	Suila	Lubrak	Chokhopani	Rhirhi
		Lajia4k		1.2	3.4	3.7	3.4	2.6	3.4	2.2	3	4.5	4.5	3.6	4.5	5.2		-2.1	-0.5	-1.6	-1.3	0.2	-0.6	-0.6	-1.2	-2.7	-0.3	-1.1	0.5	-0.1		-3	-3.2	-4.3	-2.1	-2	-2	-1.3	-2.3	-4.1	-1.2	-2.3	-1.3	-1.8
		Zongri5.1k	-1.2		1.4	2	1.1	1.1	1.9	0.5	1.1	2.8	2.4	1.9	2.3	2.6	2.1		1.5	-0.5	-0.1	1	1	0.7	0.4	0.1	1.6	1.4	2.5	2.2	3		0.6	-1.7	-0.1	0.3	0.8	0.9	0.5	-0.4	1.1	1.4	2.3	2
		Yushu2.8k	-3.4	-1.4		0.6	0.3	-0.7	0.5	-0.9	0.2	1.2	1	-0.2	0.8	1.6	0.5	-1.5		-2	-0.8	-0.4	-0.4	-0.4	-1.6	-2	0	-0.9	0.8	0.7	3.2	-0.6		-2.4	-0.6	-0.6	0.2	0.4	-0.4	-1.6	0.8	0.2	1.6	1.3
		Chamdo2.8k_1	-3.7	-2	-0.6		-1.2	-0.1	-0.1	-1.4	-0.5	0.1	0.1	0	-0.4	0.1	1.6	0.5	2		0.5	1.4	1.3	1	0.5	-0.2	0.6	1.6	2	2.2	4.3	1.7	2.4		0.6	1.8	2	2.4	1.2	0.6	1.4	3.1	3.3	3.3
		Chamdo2.8k_2	-3.4	-1.1	-0.3	1.2		0.1	0.6	-0.7	-0.9	1.3	0.2	0.3	-0.2	1	1.3	0.1	0.8	-0.5		-0.2	0.6	0.7	-0.6	0.1	0.7	0.7	1.6	1.4	2.1	0.1	0.6	-0.6		-0.2	0.9	1	0	-0.4	1.3	1.1	1.5	1.5
		Chamdo2.7k	-2.6	-1.1	0.7	0.1	-0.1		0.5	-0.9	-0.4	1.2	0.4	-0.4	1	1.3	-0.2	-1	0.4	-1.4	0.2		0.1	-0.5	-1.8	-0.9	-0.1	-0.2	0.1	0.1	2	-0.3	0.6	-1.8	0.2		0.1	0.9	-0.7	-0.2	0.1	0.6	1.4	1.2
		Nagqu2.7k	-3.4	-1.9	-0.5	0.1	-0.6	-0.5		-1.2	-0.2	0.6	0.1	-0.6	0	0.6	0.6	-1	0.4	-1.3	-0.6	-0.1		-0.1	-0.9	-1.4	0.2	0	0.9	1	2	-0.8	-0.2	-2	-0.9	-0.1		0.7	-0.1	-1.2	0.4	0.4	1	1.2
		Nagqu2.5k	-2.2	-0.5	0.9	1.4	0.7	0.9	1.2		0.6	1.8	1.6	0.7	1.1	2	0.6	-0.7	0.4	-1	-0.7	0.5	0.1		-1.3	-1	0.3	0.7	1.4	1.3	1.3	-0.9	-0.4	-2.4	-1	-0.9	-0.7		-1.2	-1.6	-0.3	0.2	0.7	0.5
		Shannan3k	-3	-1.1	-0.2	0.5	0.9	0.4	0.2	-0.6		1.3	1.2	0	0.3	1.3	1.2	-0.4	1.6	-0.5	0.6	1.8	0.9	1.3		-0.8	1.2	0.7	1.4	1.6	2.3	-0.5	0.4	-1.2	0	0.7	0.1	1.2		-1.2	0.9	0.7	0.9	1.3
		Shigatse2.6k	-4.5	-2.8	-1.2	-0.1	-1.3	-1.2	-0.6	-1.8	-1.3		0.7	-1.1	-1	-0.1	2.7	-0.1	2	0.2	-0.1	0.9	1.4	1	0.8		1.3	0.8	2.6	2.7	4.1	0.4	1.6	-0.6	0.4	0.2	1.2	1.6	1.2		1.7	1.3	2.8	2.7
		Suila	-4.5	-2.4	-1	-0.1	-0.2	-0.4	-0.1	-1.6	-1.2	-0.7		-0.9	-0.9	-0.4	0.3	-1.6	0	-0.6	-0.7	0.1	-0.2	-0.3	-1.2	-1.3		-0.9	0.5	0.7	1.2	-1.1	-0.8	-1.4	-1.3	-0.1	-0.4	0.3	-0.9	-1.7		-0.7	0.4	0.8
		Lubrak	-3.6	-1.9	0.2	0	-0.3	0.4	0.6	-0.7	0	1.1	0.9		1	1.4	1.1	-1.4	0.9	-1.6	-0.7	0.2	0	-0.7	-0.7	-0.8	0.9		1.6	1.5	2.3	-1.4	-0.2	-3.1	-1.1	-0.6	-0.4	-0.2	-0.7	-1.3	0.7		1.2	1.1
		Chokhopani	-4.5	-2.3	-0.8	0.4	0.2	-1	0	-1.1	-0.3	1	0.9	-1		0.7	-0.5	-2.5	-0.8	-2	-1.6	-0.1	-0.9	-1.4	-1.4	-2.6	-0.5	-1.6		-0.7	1.3	-2.3	-1.6	-3.3	-1.5	-1.4	-1	-0.7	-0.9	-2.8	-0.4	-1.2		-0.7
		Rhirhi	-5.2	-2.6	-1.6	-0.1	-1	-1.3	-0.6	-2	-1.3	0.1	0.4	-1.4	-0.7		0.1	-2.2	-0.7	-2.2	-1.4	-0.1	-1	-1.3	-1.6	-2.7	-0.7	-1.5	0.7		1.8	-2	-1.3	-3.3	-1.5	-1.2	-1.2	-0.5	-1.3	-2.7	-0.8	-1.1	0.7
			D(X, Y; AR19K, Mbuti)														D(X, Y; Bianbian, Mbuti)														D(X, Y; Yumin, Mbuti)
		X/Y	Lajia4k	Zongri5.1k	Yushu2.8k	Chamdo2.8k_1	Chamdo2.8k_2	Chamdo2.7k	Nagqu2.7k	Nagqu2.5k	Shannan3k	Shigatse2.6k	Suila	Lubrak	Chokhopani	Rhirhi	Lajia4k	Zongri5.1k	Yushu2.8k	Chamdo2.8k_1	Chamdo2.8k_2	Chamdo2.7k	Nagqu2.7k	Nagqu2.5k	Shannan3k	Shigatse2.6k	Suila	Lubrak	Chokhopani	Rhirhi	Lajia4k	Zongri5.1k	Yushu2.8k	Chamdo2.8k_1	Chamdo2.8k_2	Chamdo2.7k	Nagqu2.7k	Nagqu2.5k	Shannan3k	Shigatse2.6k	Suila	Lubrak	Chokhopani	Rhirhi
		Lajia4k		3.6	3.7	1.9	2.7	1.2	1.7	4.3	2.9	3.2	4.3	2.2	5	4.1		5.1	4.2	1.6	3.5	3	3.1	3	2.6	3.9	5.8	4.6	6.3	6.3		3.1	2.5	3.2	4.4	3.7	3.3	4.1	4.1	5.2	5.1	3.1	6.9	5.7
		Zongri5.1k	-3.6		-0.4	-1.1	-1.5	-2.2	-1.2	0.5	-0.7	-0.3	0.6	-0.9	0.7	-0.2	-5.1		-1.5	-3.3	-1.9	-2.6	-1.4	-1.9	-1.9	-1.5	0.8	-0.7	0.2	-0.1	-3.1		-1	-0.7	0.8	-0.7	0.2	0.3	0.1	1.4	1.4	-0.6	2.4	1.4
		Yushu2.8k	-3.7	0.4		-1.5	-0.4	-2.3	-1.4	1	-0.4	-0.3	0.8	-1.4	1.3	0.3	-4.2	1.5		-2.1	0.1	-1.4	0	-0.7	-1.1	0.1	2	0.4	2	1.7	-2.5	1		0.6	2.4	0.3	1.3	1.4	1.4	2.8	2.5	0.3	3.7	3.1
		Chamdo2.8k_1	-1.9	1.1	1.5		0.3	-0.6	0.2	2.1	0.6	0.5	1.4	0.6	1.8	0.9	-1.6	3.3	2.1		2.1	0.8	1.4	1.2	1.2	1.3	3	2.2	3.1	2.9	-3.2	0.7	-0.6		1.2	-0.4	0.6	0.9	0.2	1.8	1.5	0.3	2.3	1.6
		Chamdo2.8k_2	-2.7	1.5	0.4	-0.3		-0.5	-0.6	1.7	0	0.6	1.5	0.2	1.4	0.7	-3.5	1.9	-0.1	-2.1		-1	-0.3	-0.5	-0.4	0	1.6	0.8	1.1	1.1	-4.4	-0.8	-2.4	-1.2		-0.8	-0.9	-0.1	-0.5	0.3	0.3	-1.2	0.6	0.2
		Chamdo2.7k	-1.2	2.2	2.3	0.6	0.5		1.1	2.5	1.5	1.7	2.3	0.6	2.6	1.9	-3	2.6	1.4	-0.8	1		0.4	0.4	0	1	1.8	0.7	2	1.3	-3.7	0.7	-0.3	0.4	0.8		0.4	0.7	0	1.8	1.3	0	1.8	2
		Nagqu2.7k	-1.7	1.2	1.4	-0.2	0.6	-1.1		1.6	0.8	1.3	1.7	-0.2	2	1.5	-3.1	1.4	0	-1.4	0.3	-0.4		-0.3	-0.4	-0.2	1.7	0.7	1.5	1.5	-3.3	-0.2	-1.3	-0.6	0.9	-0.4		0.1	0.2	0.9	1.3	-0.5	1.9	1.4
		Nagqu2.5k	-4.3	-0.5	-1	-2.1	-1.7	-2.5	-1.6		-1.5	-1.1	-0.1	-2.1	-0.2	-1.1	-3	1.9	0.7	-1.2	0.5	-0.4	0.3		-0.4	0.4	2.2	1.3	2.3	1.8	-4.1	-0.3	-1.4	-0.9	0.1	-0.7	-0.1		-0.2	0.7	1.1	-0.7	1.6	1
		Shannan3k	-2.9	0.7	0.4	-0.6	0	-1.5	-0.8	1.5		0.2	1.3	-0.5	1.1	0.3	-2.6	1.9	1.1	-1.2	0.4	0	0.4	0.4		0.5	2.1	0.7	1.7	1.9	-4.1	-0.1	-1.4	-0.2	0.5	0	-0.2	0.2		0.8	1	-0.5	1.1	0.5
		Shigatse2.6k	-3.2	0.3	0.3	-0.5	-0.6	-1.7	-1.3	1.1	-0.2		1	-0.9	0.9	-0.1	-3.9	1.5	-0.1	-1.3	0	-1	0.2	-0.4	-0.5		2.2	0.6	1.8	1.7	-5.2	-1.4	-2.8	-1.8	-0.3	-1.8	-0.9	-0.7	-0.8		0.7	-2.1	0.6	-0.1
		Suila	-4.3	-0.6	-0.8	-1.4	-1.5	-2.3	-1.7	0.1	-1.3	-1		-1.4	-0.4	-1.4	-5.8	-0.8	-2	-3	-1.6	-1.8	-1.7	-2.2	-2.1	-2.2		-2.1	-0.4	-1.2	-5.1	-1.4	-2.5	-1.5	-0.3	-1.3	-1.3	-1.1	-1	-0.7		-1.3	0.2	-0.9
		Lubrak	-2.2	0.9	1.4	-0.6	-0.2	-0.6	0.2	2.1	0.5	0.9	1.4		2.1	1	-4.6	0.7	-0.4	-2.2	-0.8	-0.7	-0.7	-1.3	-0.7	-0.6	2.1		1.2	1	-3.1	0.6	-0.3	-0.3	1.2	0	0.5	0.7	0.5	2.1	1.3		2.8	2.1
		Chokhopani	-5	-0.7	-1.3	-1.8	-1.4	-2.6	-2	0.2	-1.1	-0.9	0.4	-2.1		-1.2	-6.3	-0.2	-2	-3.1	-1.1	-2	-1.5	-2.3	-1.7	-1.8	0.4	-1.2		-0.4	-6.9	-2.4	-3.7	-2.3	-0.6	-1.8	-1.9	-1.6	-1.1	-0.6	-0.2	-2.8		-1.4
		Rhirhi	-4.1	0.2	-0.3	-0.9	-0.7	-1.9	-1.5	1.1	-0.3	0.1	1.4	-1	1.2		-6.3	0.1	-1.7	-2.9	-1.1	-1.3	-1.5	-1.8	-1.9	-1.7	1.2	-1	0.4		-5.7	-1.4	-3.1	-1.6	-0.2	-2	-1.4	-1	-0.5	0.1	0.9	-2.1	1.4
			D(X, Y; Qihe3, Mbuti)														D(X, Y; La368, Mbuti)														D(X, Y; Dushan, Mbuti)
		X/Y	Lajia4k	Zongri5.1k	Yushu2.8k	Chamdo2.8k_1	Chamdo2.8k_2	Chamdo2.7k	Nagqu2.7k	Nagqu2.5k	Shannan3k	Shigatse2.6k	Suila	Lubrak	Chokhopani	Rhirhi	Lajia4k	Zongri5.1k	Yushu2.8k	Chamdo2.8k_1	Chamdo2.8k_2	Chamdo2.7k	Nagqu2.7k	Nagqu2.5k	Shannan3k	Shigatse2.6k	Suila	Lubrak	Chokhopani	Rhirhi	Lajia4k	Zongri5.1k	Yushu2.8k	Chamdo2.8k_1	Chamdo2.8k_2	Chamdo2.7k	Nagqu2.7k	Nagqu2.5k	Shannan3k	Shigatse2.6k	Suila	Lubrak	Chokhopani	Rhirhi
		Lajia4k		1.4	2.2	-1.4	2.4	-1	2.1	2.7	1.7	0.9	2.8	0.9	3.2	2.6		-0.1	1.1	0.3	0.5	-0.8	1.4	1.7	-0.2	-1	-0.5	0.1	0.1	1.8		0.9	2.4	-0.6	2.7	0.3	0.8	1	1.5	-1.4	2.3	1.8	2.8	3.4
		Zongri5.1k	-1.4		0.5	-2.3	0.3	-2	1.3	1	0.4	-0.2	1.5	-0.2	1.3	0.9	0.1		0.9	0.2	0.2	-0.3	1.5	1	-0.6	-0.3	-0.6	0.3	0	1.1	-0.9		0.9	-1.9	0.4	-1.3	-0.6	-0.2	0.1	-2	1.1	-0.1	1.2	1.9
		Yushu2.8k	-2.2	-0.5		-3.4	1	-3	0.7	0.6	-0.4	-1	0.8	-1.1	0.6	0.2	-1.1	-0.9		0.1	-0.1	-1.1	1	0.4	-0.9	-2	-0.2	-1.4	-1	0.4	-2.4	-0.9		-3.1	0.5	-2.4	-1.3	-1.1	-1.2	-3.6	-0.1	-1	0.1	1
		Chamdo2.8k_1	1.4	2.3	3.4		3.3	0.2	3.3	3.3	2.2	2.1	2.9	3	2.9	3.3	-0.3	-0.2	-0.1		0.7	-1.6	0.5	0.2	-1	-1.9	-0.9	-1	-1.2	-0.3	0.6	1.9	3.1		3.1	0.2	1.1	1.5	1.2	-0.2	2	2.2	3.1	3.7
		Chamdo2.8k_2	-2.4	-0.3	-1	-3.3		-3	0.3	0	-0.9	-0.2	-0.1	-0.4	-0.2	-0.4	-0.5	-0.2	0.1	-0.7		-1.2	0.6	-0.3	-0.2	-1.4	-1.1	-0.4	-0.8	-0.1	-2.7	-0.4	-0.5	-3.1		-2.9	-1.8	-1	-1	-2.8	-0.3	-1.5	-0.5	0.1
		Chamdo2.7k	1	2	3	-0.2	3		3	3	1.7	2.2	2.5	2.2	3.2	3.1	0.8	0.3	1.1	1.6	1.2		1.6	2.2	-0.6	-0.4	-0.8	0.9	-0.3	1.7	-0.3	1.3	2.4	-0.2	2.9		1.1	1.1	0.5	0.1	1.2	1.1	2.2	2.6
		Nagqu2.7k	-2.1	-1.3	-0.7	-3.3	-0.3	-3		-0.2	-0.7	-1.6	-0.6	-1	-0.4	-0.6	-1.4	-1.5	-1	-0.5	-0.6	-1.6		0.6	-1.4	-2.4	-1.6	-2.1	-1.8	-0.4	-0.8	0.6	1.3	-1.1	1.8	-1.1		0	0.3	-1.6	0.6	0.6	1.5	2.4
		Nagqu2.5k	-2.7	-1	-0.6	-3.3	0	-3	0.2		-0.8	-1.4	0.2	-1.1	-0.4	-0.6	-1.7	-1	-0.4	-0.2	0.3	-2.2	-0.6		-1.4	-1.8	-2.2	-1.2	-1.8	-0.5	-1	0.2	1.1	-1.5	1	-1.1	0		-0.3	-1.4	0.6	0.4	1.3	2
		Shannan3k	-1.7	-0.4	0.4	-2.2	0.9	-1.7	0.7	0.8		-0.4	1.6	-0.3	0.4	0.3	0.2	0.6	0.9	1	0.2	0.6	1.4	1.4		-0.9	-1	1	-0.6	0.8	-1.5	-0.1	1.2	-1.2	1	-0.5	-0.3	0.3		-1.4	0.9	0.5	1	1.4
		Shigatse2.6k	-0.9	0.2	1	-2.1	0.2	-2.2	1.6	1.4	0.4		2.1	-0.2	1.3	1.4	1	0.3	2	1.9	1.4	0.4	2.4	1.8	0.9		1.6	0.8	0.6	2.1	1.4	2	3.6	0.2	2.8	-0.1	1.6	1.4	1.4		2.7	2	3.6	4.5
		Suila	-2.8	-1.5	-0.8	-2.9	0.1	-2.5	0.6	-0.2	-1.6	-2.1		-1.3	-0.9	-1	0.5	0.6	0.2	0.9	1.1	0.8	1.6	2.2	1	-1.6		-0.2	-0.6	0.8	-2.3	-1.1	0.1	-2	0.3	-1.2	-0.6	-0.6	-0.9	-2.7		-0.5	-0.1	0.3
		Lubrak	-0.9	0.2	1.1	-3	0.4	-2.2	1	1.1	0.3	0.2	1.3		1.6	1.2	-0.1	-0.3	1.4	1	0.4	-0.9	2.1	1.2	-1	-0.8	0.2		0.3	0.8	-1.8	0.1	1	-2.2	1.5	-1.1	-0.6	-0.4	-0.5	-2	0.5		1.3	1.6
		Chokhopani	-3.2	-1.3	-0.6	-2.9	0.2	-3.2	0.4	0.4	-0.4	-1.3	0.9	-1.6		-0.8	-0.1	0	1	1.2	0.8	0.3	1.8	1.8	0.6	-0.6	0.6	-0.3		1.7	-2.8	-1.2	-0.1	-3.1	0.5	-2.2	-1.5	-1.3	-1	-3.6	0.1	-1.3		0.6
		Rhirhi	-2.6	-0.9	-0.2	-3.3	0.4	-3.1	0.6	0.6	-0.3	-1.4	1	-1.2	0.8		-1.8	-1.1	-0.4	0.3	0.1	-1.7	0.4	0.5	-0.8	-2.1	-0.8	-0.8	-1.7		-3.4	-1.9	-1	-3.7	-0.1	-2.6	-2.4	-2	-1.4	-4.5	-0.3	-1.6	-0.6
			D(X, Y; Miaozigou_MN, Mbuti)														D(X, Y; Lajia4k, Mbuti)
		X/Y	Lajia4k	Zongri5.1k	Yushu2.8k	Chamdo2.8k_1	Chamdo2.8k_2	Chamdo2.7k	Nagqu2.7k	Nagqu2.5k	Shannan3k	Shigatse2.6k	Suila	Lubrak	Chokhopani	Rhirhi	Lajia4k	Zongri5.1k	Yushu2.8k	Chamdo2.8k_1	Chamdo2.8k_2	Chamdo2.7k	Nagqu2.7k	Nagqu2.5k	Shannan3k	Shigatse2.6k	Suila	Lubrak	Chokhopani	Rhirhi
		Lajia4k		6.1	4.9	1.7	4.4	1.9	3.3	4	2.8	4.3	2.9	3.1	6	4.9
		Zongri5.1k	-6.1		-1.8	-3.3	-0.6	-3	-1.5	-2	-2.5	-1.7	-2.1	-3.5	-1.6	-2			-0.1	-0.1	1.1	-0.8	1.2	0.3	-0.2	1.4	1.8	-0.1	1	1.3
		Yushu2.8k	-4.9	1.8		-2.4	0.7	-1	-0.6	-0.2	-1.1	0.5	-0.7	-1.9	-0.2	-0.2		0.1		-0.7	1.1	-1.7	0.7	0	-0.9	1	1.6	-0.6	1	1.7
		Chamdo2.8k_1	-1.7	3.3	2.4		2.5	0.6	1.6	2.2	-0.1	1.6	0.2	0.4	1.7	1.3		0.1	0.7		1.8	0.7	0.9	0.6	0.2	0.7	1.1	1.1	1	1.5
		Chamdo2.8k_2	-4.4	0.6	-0.7	-2.5		-1.8	-1.1	-0.9	-1	-0.1	-0.1	-1.1	-0.6	-0.6		-1.1	-1.1	-1.8		-2.3	-0.7	-1.2	-1.8	-0.5	0.4	-1	-1.1	0
		Chamdo2.7k	-1.9	3	1	-0.6	1.8		1.1	1.3	-1.1	1.5	-0.5	-0.7	0.9	0.5		0.8	1.7	-0.7	2.3		1.3	0.7	-0.8	1.5	1	0.3	2.2	2.3
		Nagqu2.7k	-3.3	1.5	0.6	-1.6	1.1	-1.1		0.6	-0.3	0.3	-0.6	-1	0.7	0.4		-1.2	-0.7	-0.9	0.7	-1.3		-0.5	-0.7	-0.1	0.2	-1.4	0	0.5
		Nagqu2.5k	-4	2	0.2	-2.2	0.9	-1.3	-0.6		-0.9	0	0	-0.6	0.3	0.1		-0.3	0	-0.6	1.2	-0.7	0.5		-0.2	1	1.1	-0.1	1	1.4
		Shannan3k	-2.8	2.5	1.1	0.1	1	1.1	0.3	0.9		1.6	0.4	0	0.7	0.6		0.2	0.9	-0.2	1.8	0.8	0.7	0.2		1	1.2	0	0.8	1.5
		Shigatse2.6k	-4.3	1.7	-0.5	-1.6	0.1	-1.5	-0.3	0	-1.6		-0.6	-2.5	-0.2	-0.2		-1.4	-1	-0.7	0.5	-1.5	0.1	-1	-1		1.2	-1.6	-0.1	0.3
		Suila	-2.9	2.1	0.7	-0.2	0.1	0.5	0.6	0	-0.4	0.6		-0.6	0.5	0.5		-1.8	-1.6	-1.1	-0.4	-1	-0.2	-1.1	-1.2	-1.2		-1.4	-0.7	-0.5
		Lubrak	-3.1	3.5	1.9	-0.4	1.1	0.7	1	0.6	0	2.5	0.6		1.5	1.1		0.1	0.6	-1.1	1	-0.3	1.4	0.1	0	1.6	1.4		1.7	2.4
		Chokhopani	-6	1.6	0.2	-1.7	0.6	-0.9	-0.7	-0.3	-0.7	0.2	-0.5	-1.5		-1		-1	-1	-1	1.1	-2.2	0	-1	-0.8	0.1	0.7	-1.7		0.7
		Rhirhi	-4.9	2	0.2	-1.3	0.6	-0.5	-0.4	-0.1	-0.6	0.2	-0.5	-1.1	1			-1.3	-1.7	-1.5	0	-2.3	-0.5	-1.4	-1.5	-0.3	0.5	-2.4	-0.7

## Sheet: ST9B
Table S9. F4-statistics testing relationships within Early Ancient Tibetans or relative to world wide present-day and ancient human populations. (B) Z-scores for f4(early ancient Tibetans, diverse lowland populations; early ancient Tibetans, Mbuti) where lowland populations include La368 (Hoabinhian), Qihe3 (southern East Asian), Bianbian, Yumin, YR_MN and Lajia4k (northern East Asians).
D(X, La368; Z, Mbuti)														D(X, Qihe3; Z, Mbuti)
X/Z	Zongri5.1k	Yushu2.8k	Nagqu2.7k	Nagqu2.5k	Chamdo2.8k_1	Chamdo2.8k_2	Chamdo2.7k	Shannan3k	Shigatse2.6k	Lubrak	Suila	Chokhopani	Rhirhi	X/Z	Zongri5.1k	Yushu2.8k	Nagqu2.7k	Nagqu2.5k	Chamdo2.8k_1	Chamdo2.8k_2	Chamdo2.7k	Shannan3k	Shigatse2.6k	Lubrak	Suila	Chokhopani	Rhirhi
Zongri5.1k		20	16	15	13	12	12	13	14	16	14	17	18	Zongri5.1k		11	9	7.6	4.4	7	4.9	5.1	6.2	6.3	6.9	6.5	6.4
Yushu2.8k	18		18	17	16	13	14	15	14	16	15	19	19	Yushu2.8k	9.7		8.6	8.4	5.3	6.8	4.1	6.4	5.4	6.3	6.5	6.5	7.1
Nagqu2.7k	15	18		15	15	12	12	12	14	15	12	16	18	Nagqu2.7k	7.8	8.2		7.9	6.3	8.7	5.4	6.8	6.8	8.8	5.9	6.9	7.4
Nagqu2.5k	15	17	15		15	13	14	13	13	14	12	16	16	Nagqu2.5k	6.3	8.5	8.1		6.2	7.1	7.2	6.5	5	5.8	5.3	5.8	5.3
Chamdo2.8k_1	13	17	16	14		13	14	12	13	15	11	15	17	Chamdo2.8k_1	6.5	8.9	9.7	9.6		8.5	9.1	7.4	6.8	8.1	5.6	6.7	7.2
Chamdo2.8k_2	12	14	12	12	12		11	10	11	12	11	15	14	Chamdo2.8k_2	7	6.2	8.8	7	5.1		6.1	5.3	6.5	6.6	6.7	7.5	6.7
Chamdo2.7k	12	15	14	16	15	12		11	11	14	10	13	15	Chamdo2.7k	6.8	7.7	8.4	10	8.6	8.9		6.2	6.3	7.6	6.2	6	7
Shannan3k	13	16	14	14	13	11	11		15	18	14	17	19	Shannan3k	4.6	6.8	7.5	7.3	5.1	6.2	4.5		8.8	11	9.1	9.1	10
Shigatse2.6k	14	16	17	14	15	13	12	16		20	18	21	22	Shigatse2.6k	6.3	6.6	8.6	6.2	4.5	6.5	4	8.8		13	11	11	12
Lubrak	15	17	17	14	15	13	13	17	19		18	23	27	Lubrak	5.9	7	9.2	6.6	4.8	6.5	5.1	11	12		13	13	16
Suila	14	16	13	14	12	12	11	15	16	18		19	19	Suila	5.4	6	6.6	5.1	2.7	7	3.9	7.9	9.5	12		10	9.9
Chokhopani	16	19	16	16	15	16	13	17	19	22	19		27	Chokhopani	4.8	5.6	6.8	6	3.4	7	2.7	8.3	9.3	12	11		13
Rhirhi	16	19	17	16	15	14	13	18	20	26	18	25		Rhirhi	5.1	6.7	7.6	5.6	3.8	6.4	3.5	9.3	10	15	10	13
D(X, AR19K; Z, Mbuti)														D(X, Bianbian; Z, Mbuti)
X/Z	Zongri5.1k	Yushu2.8k	Nagqu2.7k	Nagqu2.5k	Chamdo2.8k_1	Chamdo2.8k_2	Chamdo2.7k	Shannan3k	Shigatse2.6k	Lubrak	Suila	Chokhopani	Rhirhi	X/Z	Zongri5.1k	Yushu2.8k	Nagqu2.7k	Nagqu2.5k	Chamdo2.8k_1	Chamdo2.8k_2	Chamdo2.7k	Shannan3k	Shigatse2.6k	Lubrak	Suila	Chokhopani	Rhirhi
Zongri5.1k		7.6	4.5	6.1	3.7	3.1	3.5	2.7	4.3	3.4	4.4	3.4	3.1	Zongri5.1k		3.8	2	0.7	-0.6	0.2	1.4	-1.2	0.5	1.1	2.3	0.5	-0.1
Yushu2.8k	7.3		3.8	6.3	4.4	2.3	3.1	3.3	3.4	2.6	3.9	2.9	2.8	Yushu2.8k	5		1.2	0.5	0.1	-0.2	0.2	-1	-0.4	-0.5	1.4	-0.7	-0.1
Nagqu2.7k	5.6	5.6		6.4	5.7	5	4.1	3.8	6	5.8	4.4	4	4.7	Nagqu2.7k	3.5	1.3		2	2	2	2	0.1	2.3	3.2	1.8	0.6	1.4
Nagqu2.5k	5.2	5.6	4.7		6.4	3.4	6	4	3.9	3	3.4	3.5	2.6	Nagqu2.5k	2.5	1.2	2.3		2.7	0.6	4.1	0.6	-0.1	0.4	1	0.5	-0.9
Chamdo2.8k_1	4.9	6.3	6.3	8.9		5.8	7.7	4.8	5	5.6	3.5	4.7	4.5	Chamdo2.8k_1	2.6	2.2	3.5	3.9		2.9	5.4	1.7	1.7	2.7	1.6	1.1	1.3
Chamdo2.8k_2	4.9	2.8	4.2	5.3	5.3		4.3	3.2	3.9	3.4	4.5	4.1	2.9	Chamdo2.8k_2	2.2	-0.3	1.6	0.1	0.9		1.8	-0.6	0.6	0.4	2	0.3	-0.1
Chamdo2.7k	5.4	5.7	5.3	8.3	8	4.8		4.5	4.7	4.6	4.5	3.2	3.5	Chamdo2.7k	4	1.7	2.3	4.2	4.3	2.8		0.6	1.5	1.5	2.1	-0.1	-0.1
Shannan3k	3.4	3.9	3.1	5.6	4.1	3.1	3.1		6.7	8.8	7.1	6.6	6.9	Shannan3k	0.7	0.2	0.6	1.1	0.5	-0.1	0.7		3.2	5.4	5.1	3.5	4.6
Shigatse2.6k	4.7	4	4.7	5	4.2	3.3	3.2	6.5		10	9	8.3	8.5	Shigatse2.6k	2	-0.3	2.6	-0.3	0.4	0.6	0.8	2.9		8	7.4	6.1	6.2
Lubrak	4.2	4.3	6	4.8	4.7	3.2	3.9	9.1	10		10	11	14	Lubrak	1.8	-1	2.5	-0.9	0.3	-0.3	0.8	4.5	7.4		8.4	7.5	10
Suila	3.7	3.4	2.7	3.6	2.3	2.9	2.4	6.2	8.3	9.2		7.8	6.7	Suila	1.4	-0.6	0.1	-1.2	-1.4	0.5	0.3	3	5.3	6.7		5.6	4.1
Chokhopani	2.7	1.9	1.8	3.7	2.8	2.6	0.7	5.2	7	8.4	7.8		9	Chokhopani	0.3	-2.7	-1	-1.8	-2	-0.8	-2.1	1.6	4.3	6.1	5.7		6.3
Rhirhi	3	2.5	3.2	3.5	3.3	2	1.6	6.3	8	12	7.7	9.6		Rhirhi	0	-1.8	-0.1	-2.7	-1.8	-1.2	-1.5	2.5	4.5	9.1	5.1	6.7
D(X, Yumin; Z, Mbuti)														D(X, YR_MN; Z, Mbuti)
X/Z	Zongri5.1k	Yushu2.8k	Nagqu2.7k	Nagqu2.5k	Chamdo2.8k_1	Chamdo2.8k_2	Chamdo2.7k	Shannan3k	Shigatse2.6k	Lubrak	Suila	Chokhopani	Rhirhi	X/Z	Zongri5.1k	Yushu2.8k	Nagqu2.7k	Nagqu2.5k	Chamdo2.8k_1	Chamdo2.8k_2	Chamdo2.7k	Shannan3k	Shigatse2.6k	Lubrak	Suila	Chokhopani	Rhirhi
Zongri5.1k		2.2	2.2	1.7	0.4	1.6	1.6	-0.2	1.8	-0.1	1.7	0.6	-0.3	Zongri5.1k		5.9	3.4	2.5	1.4	0.5	2	-0.2	1	-0.1	1.6	-1.6	-0.4
Yushu2.8k	3.2		1.2	1.2	0.9	0.5	0.7	-0.5	0.5	-1.7	0.5	-0.9	-0.7	Yushu2.8k	6.6		2.4	2.4	2.4	-1.3	0.6	-0.2	-0.4	-2.4	0.2	-3.1	-1.2
Nagqu2.7k	2	-0.2		2.7	2.9	3.4	2.3	0.7	3.7	2.3	1.5	1	1.2	Nagqu2.7k	3.9	2.9		3.5	4.2	1.5	2.7	0.8	3.2	2.7	1.4	-1.2	1.2
Nagqu2.5k	1.4	-0.2	2.6		3.6	1.8	4.4	1.3	1.3	-0.5	0.7	0.4	-0.5	Nagqu2.5k	3.3	2.7	3.6		4.5	0.6	5.1	1.7	0.3	-0.8	0.6	-1.5	-1.3
Chamdo2.8k_1	1.1	0.3	3.6	4.6		4	5.5	1.5	2.8	1.2	0.8	1.2	0.8	Chamdo2.8k_1	2.9	4.1	5.2	5.6		2.9	7	2.2	2.1	2	0.5	-0.2	0.9
Chamdo2.8k_2	0.9	-1.9	2.4	1.8	2.8		2.6	0.6	1.9	0	1.4	1	0.2	Chamdo2.8k_2	2.5	0	2.6	1.4	2.9		3	-0.5	1.3	-0.1	1.9	-0.9	-0.9
Chamdo2.7k	2.2	0.4	2.6	4.9	5.6	3.3		1	2.6	1.4	1.9	0.2	1	Chamdo2.7k	4	3.1	3.5	6.2	6.5	2.9		1.1	2.3	1.7	1.4	-0.9	0
Shannan3k	-0.3	-2	0.5	1.5	1.3	1.1	1.1		4.1	4.9	4.5	3.2	3.9	Shannan3k	1	1.2	1.8	2.4	2.2	-0.5	1.1		4.1	6.2	5.8	2.8	4.7
Shigatse2.6k	0.4	-2.1	2.9	0.8	0.9	1.7	1.1	3.4		6.8	7.1	5.9	6.1	Shigatse2.6k	2	0.7	3.8	0.9	2	0.4	1.2	3.8		8	7.8	5	6.7
Lubrak	0.5	-2	2.7	0.2	0.9	1.2	1.5	5.4	8.5		8.1	7.8	11	Lubrak	2.4	0.6	4.3	0.5	2.1	-0.4	2.1	7.2	9.3		9.7	8.3	13
Suila	0.3	-2.1	0.2	-0.4	-0.7	1.1	0.7	3.7	6.4	6.9		5.1	4	Suila	1.8	-0.1	1.1	0	-0.3	0.5	1	4.7	7	7.7		4.6	4.6
Chokhopani	-1.9	-4.4	-1	-1.3	-1.2	0.4	-1.6	2.1	5	4.6	4.6		5.5	Chokhopani	-0.4	-2	-0.5	-1	-0.5	-1.3	-2.1	2.9	5.2	6.8	6.3		7.5
Rhirhi	-1.8	-3.7	-0.3	-1.4	-0.9	0	-1	3.2	5.9	8.2	4.6	7.2		Rhirhi	0.6	-0.8	0.7	-1.2	0	-2.1	-1.5	4.5	6.8	11	5.6	7.4
D(X, Lajia4k; Z, Mbuti)
X/Z	Zongri5.1k	Yushu2.8k	Nagqu2.7k	Nagqu2.5k	Chamdo2.8k_1	Chamdo2.8k_2	Chamdo2.7k	Shannan3k	Shigatse2.6k	Lubrak	Suila	Chokhopani	Rhirhi
Zongri5.1k		3.2	2.4	0.7	-0.3	0.7	0.5	-1.9	0.5	-0.6	0.6	-2.7	-1.6
Yushu2.8k	3.4		1.1	0	0.2	-0.8	-1	-2.2	-1.4	-3	-0.9	-4.2	-2.6
Nagqu2.7k	1.3	0.4		2.1	3.1	2.7	1.8	-0.1	2.9	2.5	0.2	-1.6	0.2
Nagqu2.5k	0.4	0	2.5		3.2	1.3	3.9	0.1	-0.3	-1.2	-0.8	-2.5	-2.2
Chamdo2.8k_1	-0.3	1	4.1	3.9		3.9	5.5	1.1	1.1	1.4	-0.9	-1.4	-0.3
Chamdo2.8k_2	-0.4	-2	2.1	0.2	2.2		2	-1.6	0.3	-0.8	1.2	-2.2	-1.8
Chamdo2.7k	1.4	0.8	3.2	4.5	4.9	4.3		0	1.6	0.9	0.5	-1.2	-0.6
Shannan3k	-1.7	-1.2	0.5	0.3	0.8	0.1	0.8		3.7	5.4	4.3	1.5	3.7
Shigatse2.6k	-0.8	-2.4	2.8	-1.2	0.4	0.8	0.2	2.5		7.7	6.9	4.1	5.5
Lubrak	-0.5	-2.4	3.8	-1.1	0.3	0.1	0.7	5.4	9.2		8.4	7.5	12
Suila	-1.1	-2.5	0	-1.9	-1.9	0.9	-0.5	3.2	5.8	6.9		3.7	3.6
Chokhopani	-3.7	-5.5	-1.6	-3.6	-2.3	-1.1	-3.5	0.6	4.3	5.9	4.7		6.1
Rhirhi	-3	-4.3	-0.3	-3.7	-1.9	-1.8	-3	2.3	5.2	10	4.2	5.7

## Sheet: ST9C
Table S9. F4-statistics testing relationships within Early Ancient Tibetans or relative to world wide present-day and ancient human populations. (C) Z-scores for f4(early ancient Tibetans, select Early Ancient Tibetans; early ancient Tibetans, Mbuti) where the selected populations include Yushu2.8k, Chamdo2.8k_1, Nagqu2.7k, Shannan3k and Lubrak.
D(X, Yushu2.8k; Z, Mbuti)														D(X, Chamdo2.8k_1; Z, Mbuti)
X/Z	Zongri5.1k	Yushu2.8k	Nagqu2.7k	Nagqu2.5k	Chamdo2.8k_1	Chamdo2.8k_2	Chamdo2.7k	Shannan3k	Shigatse2.6k	Lubrak	Suila	Chokhopani	Rhirhi	X/Z	Zongri5.1k	Yushu2.8k	Nagqu2.7k	Nagqu2.5k	Chamdo2.8k_1	Chamdo2.8k_2	Chamdo2.7k	Shannan3k	Shigatse2.6k	Lubrak	Suila	Chokhopani	Rhirhi
Zongri5.1k			1.5	0.5	-0.4	1	1.4	0	1.2	1.7	1.2	1.1	0.5	Zongri5.1k		1.4	-1.9	-2.8		-2.9	-4.5	-2.5	-1	-1.9	0.8	-1.2	-1.6
Yushu2.8k														Yushu2.8k	1.7		-3.6	-4.3		-4.4	-6.3	-2.5	-3	-3.8	-0.6	-2.6	-1.8
Nagqu2.7k	-1			1.8	2.4	3	2.5	1.4	3.5	4.4	1	1.8	2	Nagqu2.7k	0.9	-1.1		-1.3		-1.1	-3.6	-1.2	0.9	1	0.5	-1	-0.2
Nagqu2.5k	-1.9		1.8		3.2	1.6	4.8	1.7	0.9	1.4	0.2	1	-0.1	Nagqu2.5k	0.1	-1	-1.4			-2.2	-1.4	-0.6	-1.4	-2	-0.6	-1.5	-1.9
Chamdo2.8k_1	-1.7		3.6	4.3		4.4	6.3	2.5	3	3.8	0.6	2.6	1.8	Chamdo2.8k_1
Chamdo2.8k_2	-2.5		1.1	-0.2	2.1		2.5	0.4	2	1.4	1.9	2	0.9	Chamdo2.8k_2	-0.9	-2.5	-1.8	-2.5			-3	-2	-0.8	-1.8	0.8	-1.5	-1.7
Chamdo2.7k	-0.5		2.9	5	5.3	4.6		2	3.7	3.1	1.8	1.7	1.7	Chamdo2.7k	0.8	-1.2	-1	0.5		-0.6		-0.5	-0.8	-0.5	0.6	-0.9	-0.9
Shannan3k	-3.4		0.1	0.6	0.9	1	1.2		4.9	8	5.8	5	6.1	Shannan3k	-1.6	-1.6	-3	-2.4		-2.3	-4.2		2.2	3.8	3.9	2.5	2.9
Shigatse2.6k	-3.2		1.6	-0.8	0.2	1.8	0.8	4.1		9.3	6.8	7.4	7.6	Shigatse2.6k	-0.6	-2.9	-1.3	-3.8		-2.5	-5.4	1.5		5.5	6.1	4.4	4.8
Lubrak	-2.6		2.5	-1.1	0.2	1.2	1.3	6.8	9.5		8.8	11	13	Lubrak	-1.2	-3.6	-1.3	-4.7		-3.6	-4.9	3.2	5.7		6.2	5.4	8.5
Suila	-2.6		-0.6	-1.9	-2	1.6	0.5	4.7	7	8.5		6.5	5.6	Suila	-0.4	-2.9	-3.1	-4.8		-2.3	-4.6	1.7	4.6	4.8		3.6	3.3
Chokhopani	-6.2		-2.6	-3.3	-2.5	-0.2	-2.6	2.6	5.1	7.9	4.8		7.4	Chokhopani	-2.7	-5	-5.3	-6.1		-4.3	-8	0.2	2.3	2.9	3.7		4.7
Rhirhi	-6.2		-1.7	-3.4	-2.3	-0.7	-2	4.1	6.1	12	4.7	9		Rhirhi	-2.7	-3.9	-4.7	-6.6		-4.5	-7.5	0.6	2.6	6.1	3.5	5.3
D(X, Nagqu2.7k; Z, Mbuti)														D(X, Shannan3k; Z, Mbuti)
X/Z	Zongri5.1k	Yushu2.8k	Nagqu2.7k	Nagqu2.5k	Chamdo2.8k_1	Chamdo2.8k_2	Chamdo2.7k	Shannan3k	Shigatse2.6k	Lubrak	Suila	Chokhopani	Rhirhi	X/Z	Zongri5.1k	Yushu2.8k	Nagqu2.7k	Nagqu2.5k	Chamdo2.8k_1	Chamdo2.8k_2	Chamdo2.7k	Shannan3k	Shigatse2.6k	Lubrak	Suila	Chokhopani	Rhirhi
Zongri5.1k		2.7		-1	-2.7	-1.6	-0.6	-0.9	-1.9	-2.4	0.2	0	-1.2	Zongri5.1k		3.6	1.5	0	-0.9	0.4	0.4		-2.8	-5.7	-3.9	-3.2	-4.8
Yushu2.8k	1			-1.8	-2.4	-3	-2.5	-1.4	-3.5	-4.4	-1	-1.8	-2	Yushu2.8k	3.4		-0.1	-0.6	-0.9	-1	-1.2		-4.9	-8	-5.8	-5	-6.1
Nagqu2.7k														Nagqu2.7k	2.5	1.4		1.2	1.7	1.6	1.1		-1.5	-2.7	-3.4	-2.9	-3.4
Nagqu2.5k	-0.5	0.1			-0.1	-1.2	1.9	0.8	-2.1	-2.9	-0.6	-0.5	-1.7	Nagqu2.5k	1.4	1.1	1.9		1.7	0.7	3.1		-2.9	-5.9	-4.5	-3.7	-5
Chamdo2.8k_1	-0.9	1.1		1.3		1.1	3.6	1.2	-0.9	-1	-0.5	1	0.2	Chamdo2.8k_1	1.6	1.6	3	2.4		2.3	4.2		-2.2	-3.8	-3.9	-2.5	-2.9
Chamdo2.8k_2	-1.3	-2		-1.3	-0.7		0.5	-0.9	-0.9	-2.1	0.4	0.1	-1.2	Chamdo2.8k_2	0	-0.7	0.7	-1	0.4		1		-2.6	-5.2	-2.8	-2.6	-4.2
Chamdo2.7k	0.4	0.3		2.5	2.5	1.3		0.7	-0.4	-0.5	1.3	-0.2	-0.5	Chamdo2.7k	1.9	0.8	1.8	2.7	3.6	2.5			-2	-4.4	-3.1	-3.6	-4.3
Shannan3k	-2.5	-1.4		-1.2	-1.7	-1.6	-1.1		1.5	2.7	3.4	2.9	3.4	Shannan3k
Shigatse2.6k	-1.7	-2.1		-2	-2.2	-1.4	-0.8	2.6		4.7	4.8	4.9	4.7	Shigatse2.6k	0.8	-0.8	1.2	-1.2	-0.6	0.4	-0.4			1.4	1.6	2	1.1
Lubrak	-2	-2		-2.5	-2.2	-1.8	-1	4.5	5		6.1	6.8	8.9	Lubrak	0.5	-1.2	2	-1.7	-0.7	0	0		3.5		2.1	3.7	5.3
Suila	-1.7	-1.8		-3	-3.5	-1.6	-1.4	3.1	2.8	4.2		4.3	2.8	Suila	0.5	-1.2	-0.4	-2.2	-2.2	0.6	-0.5		2	1.1		1.2	-0.4
Chokhopani	-3.7	-4.4		-4.2	-4.2	-2.9	-4.6	1	0.6	2.1	2.6		4.1	Chokhopani	-0.8	-2.3	-1.7	-2.9	-2.2	-0.3	-2.8		-0.6	-1	-1.4		0.9
Rhirhi	-3.9	-3.9		-4.5	-4.3	-3.5	-3.9	2	1.4	5.1	2.5	5.6		Rhirhi	-1	-2.2	-1.2	-3	-2.1	-1	-2.6		-0.3	1.5	-1.8	2.5
D(X, Lubrak; Z, Mbuti)
X/Z	Zongri5.1k	Yushu2.8k	Nagqu2.7k	Nagqu2.5k	Chamdo2.8k_1	Chamdo2.8k_2	Chamdo2.7k	Shannan3k	Shigatse2.6k	Lubrak	Suila	Chokhopani	Rhirhi
Zongri5.1k		4.3	-0.3	1.3	-0.6	0.2	0.1	-5.7	-6.6		-6.5	-7.8	-11
Yushu2.8k	2.6		-2.5	1.1	-0.2	-1.2	-1.3	-6.8	-9.5		-8.8	-11	-13
Nagqu2.7k	2	2		2.5	2.2	1.8	1	-4.5	-5		-6.1	-6.8	-8.9
Nagqu2.5k	0.9	2.7	0		2.7	0.5	2.7	-4	-6.7		-7	-6.7	-10
Chamdo2.8k_1	1.2	3.6	1.3	4.7		3.6	4.9	-3.2	-5.7		-6.2	-5.4	-8.5
Chamdo2.8k_2	0.4	0.2	-0.2	0.6	1.9		1.9	-4.9	-5.6		-5.8	-6.3	-9.4
Chamdo2.7k	1.8	1.9	0.5	4.8	4.4	2.6		-4.3	-6.1		-5.4	-6.9	-9.9
Shannan3k	-0.5	1.2	-2	1.7	0.7	0	0		-3.5		-2.1	-3.7	-5.3
Shigatse2.6k	0.1	-0.1	-0.4	-0.2	-0.2	0.5	-0.8	-2.1			-0.8	-2.3	-5
Lubrak
Suila	0.1	-0.4	-2.3	-0.7	-1.7	0.2	-0.7	-1.1	-0.9			-2.4	-5.7
Chokhopani	-2.5	-2.7	-4.7	-1.4	-2.5	-1.3	-4.1	-4.8	-5.2		-5		-6.5
Rhirhi	-2.1	-1.4	-4	-1.9	-2.2	-1.8	-3.4	-3.7	-4.8		-5.1	-2.4

## Sheet: ST9D
Table S9. F4-statistics testing relationships within Early Ancient Tibetans or relative to world wide present-day and ancient human populations. (D) Z-scores and f4 values for f4(select Early Ancient Tibetans, Ngari2.3k/Ngari1.1k; ancient Central and South Asians, Mbuti) where the selected populations include Yushu2.8k, Chamdo2.8k_1, Nagqu2.7k, Shannan3k and Lubrak.
D(X, Ngari2.3k; Z, Mbuti)
X/Z	Harappan	Ganj_Dareh_N	Parkhai_EN	Hajji_Firuz_C	Shahr_I_Sokhta_BA1	Shahr_I_Sokhta_BA2	Gonur1_BA	Gonur2_BA	Sappali_Tepe_BA	Udegram_IA	Loebanr_IA	Katelai_IA	Saidu_Sharif_IA	Saidu_Sharif_H	Namazga_CA	Botai_CA	Okunevo_EMBA	Afanasievo	TianShanSaka_TS	TianShanHun_TS	Kangju_TS	Wusun_TS
Lubrak	-2.4	-2.9	-5	-3.3	-4.7	-3.3	-4.7	-2.5	-4.5	-4.6	-4.3	-4.8	-5.1	-5	-4.3	-2.2	-1.2	-4.6	-1.3	-0.8	-2.9	-2.3
Shannan3k	0.7	-1.9	-2.1	-0.5	-1.6	-1.4	-3.1	-0.4	-1.6	-2.1	-2.1	-2.1	-2.3	-2.3	-1.4	0.2	0.1	-1.2	0	0.1	-1.1	0.2
Chamdo2.8k_1	-0.3	-1.4	-0.7	-0.4	-1.4	-0.8	-1.1	-0.1	-1.6	-1.6	-1.3	-1.2	-1	-0.5	-2.4	-0.9	-0.3	-2	-0.4	0	-1.4	-1.6
Nagqu2.7k	-1.9	-3.7	-3.4	-2.3	-3.6	-2.5	-3.7	-1.4	-3.3	-3.3	-3.1	-3	-3.2	-3.4	-3.8	-1.6	-2	-2.8	-2	-0.4	-1.3	-1.9
Yushu2.8k	-0.2	-3.4	-3.4	-1.6	-4.1	-2.4	-4.5	-2.1	-3.3	-3.5	-3.9	-4.1	-4	-4.2	-3.3	-0.9	1.3	-2.2	-0.5	0.5	-0.8	-1.4
X/Z	Harappan	Ganj_Dareh_N	Parkhai_EN	Hajji_Firuz_C	Shahr_I_Sokhta_BA1	Shahr_I_Sokhta_BA2	Gonur1_BA	Gonur2_BA	Sappali_Tepe_BA	Udegram_IA	Loebanr_IA	Katelai_IA	Saidu_Sharif_IA	Saidu_Sharif_H	Namazga_CA	Botai_CA	Okunevo_EMBA	Afanasievo	TianShanSaka_TS	TianShanHun_TS	Kangju_TS	Wusun_TS
Lubrak	-0.0346	-0.0099	-0.0161	-0.0106	-0.0151	-0.0105	-0.0145	-0.0118	-0.0127	-0.0131	-0.011	-0.013	-0.014	-0.0145	-0.0174	-0.0079	-0.0036	-0.0134	-0.0039	-0.0022	-0.0115	-0.0078
Shannan3k	0.0109	-0.0073	-0.0076	-0.0018	-0.0057	-0.0053	-0.0105	-0.0021	-0.0049	-0.0065	-0.0065	-0.0063	-0.0073	-0.0078	-0.0062	0.0009	0.0005	-0.0039	-0.0001	0.0002	-0.0047	0.0008
Chamdo2.8k_1	-0.0042	-0.0057	-0.0024	-0.0014	-0.0049	-0.003	-0.004	-0.0006	-0.0052	-0.0052	-0.004	-0.0038	-0.0031	-0.0018	-0.0116	-0.0034	-0.0009	-0.0066	-0.0015	0	-0.0066	-0.0066
Nagqu2.7k	-0.0307	-0.0147	-0.0119	-0.0085	-0.0134	-0.0088	-0.0124	-0.0075	-0.0105	-0.0102	-0.0093	-0.0088	-0.0097	-0.0112	-0.0174	-0.0063	-0.0068	-0.0091	-0.0066	-0.0012	-0.0056	-0.0072
Yushu2.8k	-0.003	-0.0109	-0.0103	-0.0048	-0.0122	-0.0072	-0.0125	-0.0084	-0.0086	-0.009	-0.0098	-0.0103	-0.0104	-0.0118	-0.012	-0.0029	0.0037	-0.006	-0.0014	0.0013	-0.0029	-0.0046
D(X, Ngari0.1k; Z, Mbuti)
X/Z	Harappan	Ganj_Dareh_N	Parkhai_EN	Hajji_Firuz_C	Shahr_I_Sokhta_BA1	Shahr_I_Sokhta_BA2	Gonur1_BA	Gonur2_BA	Sappali_Tepe_BA	Udegram_IA	Loebanr_IA	Katelai_IA	Saidu_Sharif_IA	Saidu_Sharif_H	Namazga_CA	Botai_CA	Okunevo_EMBA	Afanasievo	TianShanSaka_TS	TianShanHun_TS	Kangju_TS	Wusun_TS
Lubrak	-2.5	-4.7	-4.8	-3.9	-4.8	-3	-6.1	-2.5	-6.4	-4.9	-4.5	-4.6	-4.5	-3.8	-3.9	-3	-1.2	-6.7	-3	-2	-3.5	-4.3
Shannan3k	0	-4.1	-4.1	-2.6	-3.3	-2.5	-5.5	-2	-4.9	-4	-4.1	-4	-3.7	-3.3	-3.3	-1.8	-1	-5.3	-3.1	-2.2	-2.4	-2.5
Chamdo2.8k_1	-1.1	-3.7	-2.6	-2.2	-3.2	-2	-3.7	-1.2	-4.5	-2.9	-3.2	-2.6	-2.3	-1.8	-3	-1.9	-0.9	-5.6	-2.8	-2.2	-2	-3.6
Nagqu2.7k	-2.5	-4.8	-4.1	-3.4	-4.7	-3.2	-5.4	-2.6	-5.5	-4.3	-4	-3.7	-3.7	-3.6	-4	-3	-2.4	-5.7	-3.9	-2.2	-1.7	-3.9
Yushu2.8k	-1.4	-6.4	-4.6	-4.3	-6	-4.2	-6.8	-2.8	-6.8	-5.5	-6	-5.7	-5.6	-5.3	-3.8	-3.2	-0.6	-6.7	-3.9	-2.4	-3	-4.5
X/Z	Harappan	Ganj_Dareh_N	Parkhai_EN	Hajji_Firuz_C	Shahr_I_Sokhta_BA1	Shahr_I_Sokhta_BA2	Gonur1_BA	Gonur2_BA	Sappali_Tepe_BA	Udegram_IA	Loebanr_IA	Katelai_IA	Saidu_Sharif_IA	Saidu_Sharif_H	Namazga_CA	Botai_CA	Okunevo_EMBA	Afanasievo	TianShanSaka_TS	TianShanHun_TS	Kangju_TS	Wusun_TS
Lubrak	-0.0397	-0.0202	-0.02	-0.0152	-0.0187	-0.0118	-0.0222	-0.0138	-0.0224	-0.017	-0.0147	-0.0151	-0.0151	-0.0137	-0.0192	-0.0125	-0.0045	-0.024	-0.0114	-0.0067	-0.0163	-0.0178
Shannan3k	-0.0004	-0.0186	-0.0172	-0.0116	-0.0133	-0.0107	-0.0215	-0.0113	-0.0181	-0.014	-0.0136	-0.0136	-0.0126	-0.0125	-0.0167	-0.0082	-0.0039	-0.0197	-0.0118	-0.0074	-0.0114	-0.011
Chamdo2.8k_1	-0.0198	-0.0164	-0.0109	-0.009	-0.0126	-0.0088	-0.0142	-0.0067	-0.0162	-0.0104	-0.0109	-0.009	-0.0079	-0.0065	-0.0157	-0.0084	-0.0037	-0.0204	-0.0109	-0.0076	-0.0102	-0.016
Nagqu2.7k	-0.0416	-0.0219	-0.0177	-0.0146	-0.0188	-0.0138	-0.0213	-0.0147	-0.02	-0.0152	-0.0137	-0.0129	-0.0127	-0.0131	-0.021	-0.0134	-0.0093	-0.0214	-0.0151	-0.0076	-0.0082	-0.0165
Yushu2.8k	-0.0198	-0.0237	-0.0172	-0.0153	-0.0204	-0.0151	-0.0229	-0.0132	-0.0212	-0.0164	-0.0175	-0.0167	-0.017	-0.0172	-0.0167	-0.0123	-0.0021	-0.0215	-0.0127	-0.0071	-0.0127	-0.0165

## Sheet: ST10
Table S10. Top 30 significantly negative admixture-f3 pairs for Zongri4.5k, Ngari2.3k, Nyingchi2k, Shannan1.3k, Shigatse0.9k, Shigatse0.7k.
Ref1	Ref2	Test	f3	std	Z	nSNPs
Zongri4.1k	Vat_Komnou	Zongri4.5k	-0.017232	0.004545	-3.791	19579
Zongri4.5k_o1	G1	Zongri4.5k	-0.012859	0.003892	-3.304	31820
Zongri4.5k_o1	Lhasa1.1k	Zongri4.5k	-0.012399	0.00262	-4.732	82825
Zongri4.5k_o1	Yumin	Zongri4.5k	-0.011757	0.002044	-5.752	324495
Zongri4.5k_o1	Chamdo2.8k_1	Zongri4.5k	-0.011688	0.00205	-5.701	246380
Zongri4.1k	Ban_Chiang	Zongri4.5k	-0.011452	0.003435	-3.334	30057
Zongri4.5k_o1	La_G2	Zongri4.5k	-0.011421	0.002466	-4.631	116992
Zongri4.5k_o1	Mongolia_EIA_7_Xiongnu	Zongri4.5k	-0.011003	0.001912	-5.755	314705
Zongri4.5k_o1	Ma912_G2	Zongri4.5k	-0.010708	0.002011	-5.325	284574
Zongri4.5k_o1	Ngari2.3k_o1	Zongri4.5k	-0.010643	0.001987	-5.356	303647
Zongri4.5k_o1	Nagqu1.4k	Zongri4.5k	-0.010581	0.001658	-6.383	371509
Zongri4.5k_o1	Mongolia_Chalcolithic_2_Afanasievo	Zongri4.5k	-0.010526	0.002054	-5.123	306162
Zongri4.5k_o1	Ban_Chiang	Zongri4.5k	-0.010459	0.003405	-3.072	36183
Zongri4.5k_o1	Nagqu1.6k	Zongri4.5k	-0.010394	0.001895	-5.485	328130
Zongri4.5k_o1	Bianbian	Zongri4.5k	-0.010322	0.00202	-5.11	284039
Zongri4.1k	Ngari0.1k	Zongri4.5k	-0.010153	0.001829	-5.553	250257
Rhirhi	Zongri4.5k_o1	Zongri4.5k	-0.010071	0.001585	-6.356	389326
Zongri4.5k_o1	Oakaie1	Zongri4.5k	-0.010058	0.002661	-3.78	76255
Zongri5.1k	Zongri4.5k_o1	Zongri4.5k	-0.010055	0.002165	-4.645	328869
Zongri4.5k_o1	Nagqu2.5k	Zongri4.5k	-0.00997	0.002027	-4.918	278178
Zongri4.1k	Nyingchi0.8k	Zongri4.5k	-0.009801	0.001897	-5.165	247235
Kyang	Zongri4.5k_o1	Zongri4.5k	-0.009666	0.001482	-6.522	423110
Zongri4.5k_o1	Ikawazu	Zongri4.5k	-0.009662	0.002042	-4.732	280275
Zongri4.5k_o1	Mongolia_IA_Xianbei	Zongri4.5k	-0.009615	0.001938	-4.962	322536
Zongri4.5k_o1	Shigatse0.7k	Zongri4.5k	-0.009608	0.001632	-5.886	377412
Zongri4.5k_o1	Boshan	Zongri4.5k	-0.009477	0.002095	-4.523	343702
Zongri4.1k	Zongri4.5k_o2	Zongri4.5k	-0.00943	0.00197	-4.786	254930
Zongri4.1k	Ngari2.3k_o1	Zongri4.5k	-0.009404	0.001878	-5.008	241423
Zongri4.5k_o1	Dacaozi1.9k	Zongri4.5k	-0.009343	0.001612	-5.797	368190
Zongri4.5k_o1	Yushu0.5k	Zongri4.5k	-0.009317	0.002009	-4.639	256871
Ref1	Ref2	Test	f3	std	Z	nSNPs
Suila	Ban_Chiang	Ngari2.3k	-0.016844	0.005422	-3.107	17245
Lubrak	Mongolia_Chalcolithic_1_Afanasievo	Ngari2.3k	-0.008222	0.00228	-3.606	154505
Ngari2.3k_o1	Ma912_G2	Ngari2.3k	-0.008186	0.00249	-3.288	132036
Shigatse2.1k	Shahr_I_Sokhta_BA1	Ngari2.3k	-0.008185	0.001606	-5.097	235761
Shannan1.3k	Mongolia_Chalcolithic_1_Afanasievo	Ngari2.3k	-0.008122	0.002287	-3.551	173467
Ngari2.3k_o1	Liangdao2	Ngari2.3k	-0.007851	0.002374	-3.307	161457
Ngari2.3k_o1	Xiaojingshan	Ngari2.3k	-0.007774	0.002181	-3.565	147555
Shigatse2.6k	Mongolia_Chalcolithic_1_Afanasievo	Ngari2.3k	-0.007672	0.002261	-3.393	169421
Lubrak	Gonur1_BA	Ngari2.3k	-0.007183	0.001768	-4.062	196586
Shigatse2.1k	Gonur1_BA	Ngari2.3k	-0.00696	0.00159	-4.376	237072
Lubrak	Katelai_IA	Ngari2.3k	-0.00695	0.001599	-4.347	237203
Nagqu1.4k	Mongolia_Chalcolithic_1_Afanasievo	Ngari2.3k	-0.006931	0.001847	-3.753	190782
Lubrak	Tepe_Hissar_C	Ngari2.3k	-0.006864	0.001734	-3.959	208251
Lubrak	Udegram_IA	Ngari2.3k	-0.006787	0.001665	-4.076	228221
Lubrak	Mongolia_EBA_2_Chemurchek	Ngari2.3k	-0.006783	0.002059	-3.294	169006
Shigatse1.9k	Gonur1_BA	Ngari2.3k	-0.006713	0.00199	-3.374	222920
Lubrak	Afanasievo	Ngari2.3k	-0.006697	0.00174	-3.848	234142
Shigatse2.1k	Udegram_IA	Ngari2.3k	-0.006647	0.001487	-4.469	274311
Shigatse2.1k	Ganj_Dareh_N	Ngari2.3k	-0.006639	0.001688	-3.933	224793
Shigatse2.1k	Katelai_IA	Ngari2.3k	-0.006575	0.001491	-4.411	283887
Shigatse2.1k	Shahr_I_Sokhta_BA2	Ngari2.3k	-0.006542	0.001657	-3.948	220671
Lubrak	Shahr_I_Sokhta_BA1	Ngari2.3k	-0.006535	0.001759	-3.715	196255
Shannan2.2k_1	Kangju_TS	Ngari2.3k	-0.006468	0.001983	-3.262	146586
Shigatse2.1k	Mongolia_Chalcolithic_1_Afanasievo	Ngari2.3k	-0.006421	0.002001	-3.208	190170
Shigatse2.6k	Shahr_I_Sokhta_BA2	Ngari2.3k	-0.006385	0.001918	-3.329	202024
Shannan3k	Gonur1_BA	Ngari2.3k	-0.006231	0.002014	-3.094	192321
Shigatse2.1k	Tepe_Hissar_C	Ngari2.3k	-0.006213	0.001613	-3.851	250027
Shigatse1.9k	Shahr_I_Sokhta_BA1	Ngari2.3k	-0.006185	0.001896	-3.263	221922
Nyingchi2k	Tepe_Hissar_C	Ngari2.3k	-0.006176	0.001511	-4.086	248803
Shannan2.2k_1	Udegram_IA	Ngari2.3k	-0.006131	0.001533	-3.998	239714
Ref1	Ref2	Test	f3	std	Z	nSNPs
Nyingchi2k_o	Qihe3	Nyingchi2k	-0.010049	0.002834	-3.546	126519
Nyingchi2k_o	AR19K	Nyingchi2k	-0.008785	0.002868	-3.063	148055
Shigatse2.1k	HMMH_MN	Nyingchi2k	-0.008439	0.002415	-3.494	174291
Nyingchi2k_o	Liangdao2	Nyingchi2k	-0.008405	0.002742	-3.065	161598
Suila	Shigatse1.5k_1	Nyingchi2k	-0.007797	0.002543	-3.066	184585
Ref1	Ref2	Test	f3	std	Z	nSNPs
Nagqu2.5k	Nyingchi0.1k	Shannan1.3k	-0.096891	0.032272	-3.002	432
Chamdo2.8k_2	Shannan2.2k_2	Shannan1.3k	-0.031597	0.009369	-3.372	5740
Suila	G4	Shannan1.3k	-0.02819	0.008781	-3.211	6429
Shigatse2.1k	G4	Shannan1.3k	-0.027299	0.006992	-3.904	8805
Shannan2.2k_2	UstBelaya_EBA	Shannan1.3k	-0.022821	0.006503	-3.509	10016
Chamdo2.8k_2	Nagqu1.4k	Shannan1.3k	-0.022596	0.006982	-3.237	8745
Nagqu1.4k	G4	Shannan1.3k	-0.022543	0.006873	-3.28	8873
Chamdo2.7k	Shigatse2.1k	Shannan1.3k	-0.021597	0.00667	-3.238	8341
Shannan2.2k_2	WLR_MN	Shannan1.3k	-0.021426	0.006766	-3.167	9788
Shigatse2.1k	Lajia4k	Shannan1.3k	-0.020288	0.004438	-4.571	16426
Yushu0.5k	Shigatse2.1k	Shannan1.3k	-0.019218	0.00605	-3.177	11406
Nagqu2.7k	Shigatse2.1k	Shannan1.3k	-0.018643	0.005789	-3.221	12560
Shannan3k	Nomad_Med_TS	Shannan1.3k	-0.017851	0.005726	-3.118	13682
Shigatse2.1k	Ikawazu	Shannan1.3k	-0.017589	0.005828	-3.018	11963
Shigatse2.1k	Karluk_TS	Shannan1.3k	-0.017549	0.005053	-3.473	16323
Samdzong	Shannan2.2k_2	Shannan1.3k	-0.017426	0.005728	-3.042	12340
Yushu2.8k	Shigatse2.1k	Shannan1.3k	-0.017231	0.005041	-3.418	15413
Shigatse2.1k	Mongolia_EBA_2_Chemurchek	Shannan1.3k	-0.016921	0.005207	-3.25	16190
Zongri4.5k	Shigatse2.1k	Shannan1.3k	-0.01685	0.004392	-3.837	17620
Shigatse2.1k	Shigatse1.9k	Shannan1.3k	-0.01667	0.005443	-3.063	13890
Zongri4.5k_o1	Shigatse2.1k	Shannan1.3k	-0.016613	0.005499	-3.021	13031
Shigatse2.1k	UstIda_LN	Shannan1.3k	-0.016352	0.004985	-3.281	14661
Shigatse2.1k	Yumin	Shannan1.3k	-0.016192	0.005223	-3.1	13829
Shigatse2.1k	Shahr_I_Sokhta_BA1	Shannan1.3k	-0.015974	0.004789	-3.336	18796
Shigatse2.1k	UstBelaya_EBA	Shannan1.3k	-0.015815	0.004869	-3.248	15961
Samdzong	Shigatse2.1k	Shannan1.3k	-0.01562	0.004199	-3.72	18541
Shigatse2.1k	Shigatse0.9k	Shannan1.3k	-0.015366	0.004072	-3.773	19919
Shigatse2.1k	Mongolia_MBA_1_Munkhkhairkhan	Shannan1.3k	-0.015301	0.005019	-3.049	15963
Shigatse2.1k	Mongolia_LBA_2_Ulaanzukh	Shannan1.3k	-0.01483	0.004506	-3.291	16670
Shigatse2.1k	Shamanka_EN	Shannan1.3k	-0.014736	0.004288	-3.436	19086
Ref1	Ref2	Test	f3	std	Z	nSNPs
Shigatse1.2k	Ngari2.3k_o2	Shigatse0.9k	-0.013576	0.003513	-3.865	31090
Shannan2.2k_1	Oakaie1	Shigatse0.9k	-0.008703	0.00193	-4.51	90402
Shigatse1.2k	Qihe3	Shigatse0.9k	-0.007929	0.002549	-3.111	71105
Shigatse2.1k	HMMH_MN	Shigatse0.9k	-0.007799	0.001212	-6.433	353847
Shannan2.2k_1	Vt719_G3_1	Shigatse0.9k	-0.007736	0.001981	-3.906	91398
Shannan1.3k	Mongolia_Chalcolithic_1_Afanasievo	Shigatse0.9k	-0.007283	0.001432	-5.086	466512
Shigatse1.2k	Nomad_IA_TS	Shigatse0.9k	-0.007086	0.001932	-3.667	98464
Shannan2.2k_1	Kangju_TS	Shigatse0.9k	-0.006803	0.001112	-6.119	363257
Shigatse2.1k	Gonur2_BA	Shigatse0.9k	-0.006748	0.001132	-5.961	279060
Shigatse2.1k	Shahr_I_Sokhta_BA1	Shigatse0.9k	-0.006735	0.000824	-8.169	599844
Shigatse2.1k	Qihe3	Shigatse0.9k	-0.006685	0.001137	-5.882	366293
Shigatse1.2k	UstIda_LN	Shigatse0.9k	-0.00668	0.001762	-3.79	88728
Shannan2.2k_1	G4	Shigatse0.9k	-0.006517	0.001265	-5.152	240049
Shannan1.3k	Hajji_Firuz_C	Shigatse0.9k	-0.006379	0.001134	-5.625	580073
Shigatse2.1k	Anatolia_N	Shigatse0.9k	-0.006339	0.000816	-7.769	737734
Shannan1.3k	Gonur2_BA	Shigatse0.9k	-0.006246	0.001526	-4.093	261033
Shannan2.2k_2	HMMH_MN	Shigatse0.9k	-0.006201	0.001824	-3.399	181040
Shigatse1.2k	Dacaozi1.9k	Shigatse0.9k	-0.006168	0.001599	-3.857	94728
Shannan2.2k_1	Karluk_TS	Shigatse0.9k	-0.006165	0.001009	-6.108	436914
Shigatse2.1k	Mongolia_EIA_5	Shigatse0.9k	-0.006115	0.001159	-5.276	459735
Shigatse2.1k	Udegram_IA	Shigatse0.9k	-0.006033	0.000745	-8.104	701351
Shannan2.2k_1	Ikawazu	Shigatse0.9k	-0.005983	0.00136	-4.399	330520
Shannan2.2k_1	YR_MN	Shigatse0.9k	-0.005948	0.000842	-7.067	433016
Shigatse2.1k	Mongolia_LBA_1_MongunTaiga	Shigatse0.9k	-0.005928	0.001193	-4.968	317930
Shigatse2.1k	Afanasievo	Shigatse0.9k	-0.005918	0.000766	-7.726	725053
Shannan2.2k_1	Taiwan_Hanben_3000BP	Shigatse0.9k	-0.005916	0.00128	-4.622	391448
Shannan1.3k	Afanasievo	Shigatse0.9k	-0.005916	0.000987	-5.995	653827
Shannan1.3k	West_Siberia_N	Shigatse0.9k	-0.005874	0.00131	-4.486	489767
Shannan2.2k_1	Boshan	Shigatse0.9k	-0.00579	0.001244	-4.654	406354
Shigatse2.1k	Tepe_Hissar_C	Shigatse0.9k	-0.005713	0.000817	-6.992	634854
Ref1	Ref2	Test	f3	std	Z	nSNPs
Shigatse2.1k	HMMH_MN	Shigatse0.7k	-0.009787	0.001912	-5.12	237599
Shigatse2.1k	Gonur2_BA	Shigatse0.7k	-0.008736	0.001926	-4.536	207560
Shannan2.2k_1	YR_MN	Shigatse0.7k	-0.008488	0.001662	-5.108	321126
Shannan2.2k_1	Ikawazu	Shigatse0.7k	-0.00839	0.002154	-3.895	227970
Shannan1.3k	G3	Shigatse0.7k	-0.008312	0.002374	-3.501	131172
Shigatse2.1k	Mongolia_EIA_5	Shigatse0.7k	-0.008279	0.001832	-4.519	334868
Shannan1.3k	Gonur2_BA	Shigatse0.7k	-0.008122	0.002298	-3.535	185190
Shannan2.2k_1	G6	Shigatse0.7k	-0.008121	0.002372	-3.424	139898
Shannan2.2k_1	La_G2	Shigatse0.7k	-0.007972	0.002619	-3.044	94422
Shigatse2.1k	G3	Shigatse0.7k	-0.00773	0.00203	-3.808	152690
Shigatse2.1k	Okunevo_EMBA	Shigatse0.7k	-0.007545	0.001422	-5.307	540092
Shannan2.2k_1	Boshan	Shigatse0.7k	-0.007533	0.001889	-3.988	281043
Shigatse2.1k	Anatolia_N	Shigatse0.7k	-0.007532	0.001505	-5.003	600972
Shigatse2.1k	TianShanHun_TS	Shigatse0.7k	-0.007495	0.001391	-5.389	594812
Shigatse2.1k	G6	Shigatse0.7k	-0.007458	0.001996	-3.736	194331
Zongri4.5k_o2	Shannan1.3k	Shigatse0.7k	-0.0074	0.002178	-3.397	302265
Lubrak	Gonur2_BA	Shigatse0.7k	-0.007392	0.002233	-3.31	165073
Zongri4.5k_o2	Shigatse2.1k	Shigatse0.7k	-0.007335	0.001719	-4.266	346233
Shigatse2.1k	Wusun_TS	Shigatse0.7k	-0.007314	0.001549	-4.721	460698
Shannan2.2k_1	Kangju_TS	Shigatse0.7k	-0.007285	0.00195	-3.735	264818
Shigatse2.1k	UstBelaya_EBA	Shigatse0.7k	-0.007121	0.001539	-4.628	424653
Shigatse2.1k	Kangju_TS	Shigatse0.7k	-0.007117	0.001739	-4.091	361524
Shannan2.2k_1	Dacaozi1.9k	Shigatse0.7k	-0.00709	0.001685	-4.209	307005
Nyingchi0.8k	Shannan2.2k_1	Shigatse0.7k	-0.007032	0.002026	-3.47	255588
Zongri4.7k	Shigatse2.1k	Shigatse0.7k	-0.007013	0.001813	-3.869	349064
Shigatse2.1k	Mongolia_EIA_8	Shigatse0.7k	-0.006948	0.001832	-3.792	342386
Shannan2.2k_1	Japan_Jomon	Shigatse0.7k	-0.006933	0.001838	-3.771	316248
Shannan2.2k_1	G4	Shigatse0.7k	-0.006931	0.002131	-3.252	167220
Lubrak	Yushu0.5k	Shigatse0.7k	-0.006923	0.002004	-3.454	217226
Shigatse2.1k	Shahr_I_Sokhta_BA1	Shigatse0.7k	-0.006923	0.001583	-4.374	474075

## Sheet: ST14A
Table S14. Distal qpAdm models for Early Ancient Tibetans. p# refers to mixture proportions, std# refers to the standard error corresponding to each mixture proportion. The analysis was performed with the ‘rotating’ scheme using the ‘R15’ reference set. (A) Feasible models for each target population.
target	pvalue	source1	source2	source3	p1	p2	p3	std1	std2	std3
Zongri5.1k	0.312404	Tianyuan	Yumin	Shandong_EN	0.236	0.378	0.387	0.025	0.069	0.071
Zongri5.1k	0.309192	Tianyuan	Yumin	YR_MN	0.255	0.506	0.239	0.026	0.064	0.071
Zongri5.1k	0.29718	Yumin	Shandong_EN	Onge	0.401	0.4	0.199	0.067	0.07	0.023
Zongri5.1k	0.21669	Yumin	YR_MN	Onge	0.531	0.255	0.214	0.067	0.071	0.022
Zongri5.1k	0.130224	UstIshim	Yumin	Shandong_EN	0.134	0.382	0.484	0.015	0.07	0.07
Zongri5.1k	0.0969797	UstIshim	Yumin	YR_MN	0.137	0.506	0.357	0.015	0.067	0.069
Zongri5.1k	0.0691065	UstIshim	Yumin	Atayal	0.104	0.601	0.295	0.017	0.047	0.051
Zongri5.1k	0.050935	Tianyuan	Yumin	Atayal	0.2	0.571	0.229	0.029	0.046	0.056
Yushu2.8k	0.574105	Yumin	Shandong_EN	Onge	0.269	0.555	0.176	0.05	0.052	0.018
Yushu2.8k	0.448178	Yumin	YR_MN	Onge	0.348	0.481	0.171	0.051	0.053	0.018
Yushu2.8k	0.317498	Tianyuan	Yumin	Shandong_EN	0.2	0.25	0.55	0.019	0.053	0.055
Yushu2.8k	0.290364	UstIshim	Yumin	YR_MN	0.11	0.353	0.537	0.012	0.051	0.051
Yushu2.8k	0.289906	UstIshim	Yumin	Shandong_EN	0.118	0.238	0.644	0.012	0.053	0.053
Yushu2.8k	0.241838	Yumin	Fujian_EN	Atayal	0.416	0.347	0.237	0.042	0.102	0.114
Yushu2.8k	0.216844	Tianyuan	Yumin	YR_MN	0.19	0.359	0.451	0.02	0.05	0.055
Chamdo2.8k_1	0.0831454	Ganj_Dareh_N	Shandong_EN		0.079	0.921		0.011
Chamdo2.8k_2	0.562883	UstIshim	Shandong_EN		0.131	0.869		0.017
Chamdo2.8k_2	0.470465	Malta1	Shandong_EN		0.133	0.867		0.017
Chamdo2.8k_2	0.371926	CHG	Shandong_EN		0.081	0.919		0.011
Chamdo2.8k_2	0.365046	Ganj_Dareh_N	Shandong_EN		0.082	0.918		0.011
Chamdo2.8k_2	0.312204	Gonur1_BA	Shandong_EN		0.083	0.917		0.011
Chamdo2.8k_2	0.0722657	Shandong_EN	Onge		0.818	0.182		0.025
Chamdo2.8k_2	0.052563	Tianyuan	Shandong_EN		0.197	0.803		0.027
Chamdo2.8k_2	0.0512314	Ganj_Dareh_N	YR_MN		0.088	0.912		0.011
Chamdo2.7k	0.092287	Shandong_EN	Onge		0.86	0.14		0.024
Chamdo2.7k	0.0841329	UstIshim	Shandong_EN		0.097	0.903		0.016
Chamdo2.7k	0.0540972	Tianyuan	Shandong_EN		0.15	0.85		0.026
Nagqu2.7k	0.0683075	Shandong_EN	Onge		0.815	0.185		0.024
Nagqu2.5k	0.832912	Yumin	Fujian_EN	Atayal	0.388	0.281	0.331	0.051	0.127	0.14
Nagqu2.5k	0.700436	Tianyuan	Yumin	YR_MN	0.203	0.4	0.397	0.028	0.066	0.073
Nagqu2.5k	0.549413	UstIshim	Yumin	Shandong_EN	0.125	0.245	0.629	0.015	0.067	0.067
Nagqu2.5k	0.537451	UstIshim	Yumin	YR_MN	0.119	0.398	0.483	0.016	0.067	0.07
Nagqu2.5k	0.535601	Yumin	YR_MN	Onge	0.405	0.42	0.176	0.07	0.075	0.024
Nagqu2.5k	0.475159	Tianyuan	Yumin	Shandong_EN	0.203	0.256	0.541	0.025	0.068	0.07
Nagqu2.5k	0.462068	Yumin	Shandong_EN	Onge	0.286	0.535	0.179	0.068	0.07	0.023
Nagqu2.5k	0.238259	UstIshim	Shamanka_EN	Shandong_EN	0.109	0.246	0.645	0.02	0.099	0.088
Nagqu2.5k	0.211631	Tianyuan	Shamanka_EN	Shandong_EN	0.17	0.275	0.555	0.033	0.1	0.083
Nagqu2.5k	0.174569	Shamanka_EN	Shandong_EN	Onge	0.307	0.545	0.148	0.091	0.08	0.028
Nagqu2.5k	0.154462	Malta1	Yumin	YR_MN	0.112	0.313	0.575	0.016	0.068	0.067
Shannan3k	0.795203	UstIshim	Shandong_EN		0.128	0.872		0.016
Shannan3k	0.731867	Shandong_EN	Onge		0.818	0.182		0.025
Shannan3k	0.658496	Tianyuan	Shandong_EN		0.201	0.799		0.026
Shannan3k	0.152243	Malta1	YR_MN		0.12	0.88		0.016
Shannan3k	0.148702	CHG	YR_MN		0.08	0.92		0.011
Shannan3k	0.100694	Ganj_Dareh_N	YR_MN		0.075	0.925		0.01
Shannan3k	0.0960966	UstIshim	YR_MN		0.119	0.881		0.017
Shannan3k	0.082768	Gonur1_BA	YR_MN		0.076	0.924		0.012
Shannan3k	0.076818	YR_MN	Onge		0.829	0.171		0.024
Shannan3k	0.0655588	Malta1	Shandong_EN		0.113	0.887		0.017
Shannan3k	0.0557453	Tianyuan	YR_MN		0.184	0.816		0.028
Shigatse2.6k	0.198519	Yumin	Fujian_EN	Atayal	0.199	0.428	0.373	0.053	0.154	0.174
Shigatse2.6k	0.174766	CHG	Shandong_EN	Onge	0.058	0.847	0.095	0.02	0.031	0.047
Shigatse2.6k	0.130965	Ganj_Dareh_N	Shandong_EN	Onge	0.052	0.845	0.102	0.019	0.03	0.045
Suila	0.830981	Shandong_EN	Onge		0.806	0.194		0.024
Suila	0.799687	Tianyuan	Shandong_EN		0.23	0.77		0.027
Suila	0.672411	UstIshim	Shandong_EN		0.136	0.864		0.017
Lubrak	0.319387	Tianyuan	Shandong_EN		0.148	0.852		0.023
Lubrak	0.217411	Shandong_EN	Onge		0.885	0.115		0.02
Lubrak	0.127399	UstIshim	Shandong_EN		0.082	0.918		0.014
Rhirhi	0.0657113	Shandong_EN	Onge		0.841	0.159		0.017
Rhirhi	0.062848	UstIshim	Shandong_EN		0.112	0.888		0.012
Chokhopani	0.380186	Shandong_EN	Onge		0.849	0.151		0.018
Zongri4.7k	0.122245	Shandong_EN	Onge		0.903	0.097		0.022
Zongri4.7k	0.114218	Tianyuan	Shandong_EN		0.126	0.874		0.025
Zongri4.7k	0.110186	Clovis	Shandong_EN		0.135	0.865		0.03
Zongri4.7k	0.101102	UstIshim	Shandong_EN		0.073	0.927		0.015
Zongri4.5k	0.499006	Tianyuan	Yumin	YR_MN	0.09	0.381	0.528	0.016	0.04	0.045
Zongri4.5k	0.276251	Yumin	YR_MN	Onge	0.382	0.54	0.079	0.043	0.045	0.014
Zongri4.5k	0.267711	UstIshim	Yumin	YR_MN	0.054	0.384	0.562	0.01	0.041	0.043
Zongri4.5k	0.178097	CHG	Yumin	YR_MN	0.035	0.346	0.619	0.006	0.042	0.042
Zongri4.5k	0.0809567	Yumin	Fujian_EN	YR_MN	0.487	0.239	0.273	0.054	0.053	0.093
Zongri4.5k	0.0806476	Ganj_Dareh_N	Yumin	YR_MN	0.033	0.354	0.613	0.006	0.042	0.042
Zongri4.5k	0.0730936	Malta1	Yumin	YR_MN	0.05	0.342	0.608	0.01	0.043	0.042
Zongri4.5k	0.0519546	Gonur1_BA	Yumin	YR_MN	0.032	0.35	0.618	0.007	0.044	0.044
Zongri4.1k	0.521155	Shamanka_EN	Shandong_EN		0.383	0.617		0.071
Zongri4.1k	0.281019	Clovis	Shandong_EN		0.13	0.87		0.027
Zongri4.1k	0.080801	Shamanka_EN	YR_MN		0.47	0.53		0.069
Zongri4.1k	0.0626584	Yumin	YR_MN		0.383	0.617		0.063
Zongri4.5k_o1	0.103554	Clovis	Shandong_EN		0.086	0.914		0.031
Zongri4.5k_o1	0.0973969	Malta1	Shandong_EN		0.046	0.954		0.016
Zongri4.5k_o1	0.086597	Shamanka_EN	Shandong_EN		0.217	0.783		0.076
Zongri4.5k_o1	0.0673945	Tianyuan	Shandong_EN		0.063	0.937		0.025
Zongri4.5k_o2	0.956246	Tianyuan	Yumin	YR_MN	0.15	0.469	0.381	0.027	0.062	0.071
Zongri4.5k_o2	0.753366	Yumin	YR_MN	Onge	0.489	0.374	0.137	0.066	0.071	0.023
Zongri4.5k_o2	0.469678	UstIshim	Yumin	YR_MN	0.093	0.473	0.434	0.016	0.064	0.067
Zongri4.5k_o2	0.110473	Tianyuan	Yumin	Shandong_EN	0.123	0.308	0.569	0.026	0.07	0.075
Zongri4.5k_o2	0.0808676	Yumin	Shandong_EN	Onge	0.324	0.57	0.106	0.072	0.077	0.023
Zongri4.5k_o2	0.0539894	UstIshim	Yumin	Shandong_EN	0.079	0.302	0.619	0.016	0.072	0.073

[truncated: 8 more sheets: ST14B, ST15A, ST15B, ST17A, ST17B, ST20, ST21, ST23]
